# Supplementary material for: BugSplit enables genome-resolved metagenomics through highly accurate taxonomic binning of metagenomic assemblies
Source: Commun Biol. 2022 Feb 22;5:151. doi: 10.1038/s42003-022-03114-4 (PMC8864044; doi:10.1038/s42003-022-03114-4)
Supplement: Supplementary file 3 — Supplementary Data 1 [file 42003_2022_3114_MOESM3_ESM.csv]

Average completeness (bp)	Average purity (bp)	Std error of average completeness (bp)	Std error of average purity (bp)	Tool	rank
1	1	0	0	Gold standard	superkingdom
1	1	0	0	Gold standard	phylum
1	1	0	0	Gold standard	class
1	1	0	0	Gold standard	order
1	1	0	0	Gold standard	family
1	1	0	0	Gold standard	genus
1	1	0	0	Gold standard	species
1	1	0	0	Gold standard	strain
0.927074813080764	1	0.067538505988266	0	BugSplit	superkingdom
0.480018487399169	0.999842247749741	0.115214466214492	0.000140853556571	BugSplit	phylum
0.544609958393601	0.994503780845229	0.07428503014253	0.003350582881847	BugSplit	class
0.575059785549398	0.967715118903596	0.048174355676392	0.028491968863223	BugSplit	order
0.570282499721184	0.931503393542061	0.037239748817978	0.026126002346978	BugSplit	family
0.388595688905563	0.763830365347044	0.029092670360764	0.03505419852585	BugSplit	genus
0.038320707888954	0.361984096748157	0.011656199608486	0.084665476962808	BugSplit	species
0.996961323911219	1	0.002756771495458		MMseqs2	superkingdom
0.854057765719717	0.999104355760006	0.078784649465012	0.000537995519696	MMseqs2	phylum
0.820752605877206	0.9816756277333	0.055115439291251	0.011047387317335	MMseqs2	class
0.691536965969651	0.945277199833131	0.048016384501079	0.027861857771788	MMseqs2	order
0.539951217543927	0.921389614702451	0.038897265025197	0.027282293666919	MMseqs2	family
0.245809982143606	0.693554313428906	0.026696057745312	0.045528161917611	MMseqs2	genus
0.010991427840849	0.015865989715222	0.006352250694152	0.009111380322049	MMseqs2	species
0.002509400954146	0.010526315789474	0.002509400954146	0.010526315789474	MMseqs2	strain
0.973286258394633	1	0.025678423695614		DIAMOND+MEGAN-LR	superkingdom
0.827181674834893	0.997522785915895	0.07136368361376	0.001479751925698	DIAMOND+MEGAN-LR	phylum
0.822317086339178	0.985177095054716	0.054017591292747	0.007026510673025	DIAMOND+MEGAN-LR	class
0.697843779761124	0.936556076079209	0.048562393330959	0.031086882993927	DIAMOND+MEGAN-LR	order
0.555199857392604	0.90414044041009	0.040061471204598	0.028488102230623	DIAMOND+MEGAN-LR	family
0.253919442153319	0.589200069503864	0.027378161218455	0.045557407308382	DIAMOND+MEGAN-LR	genus
0.007828110071832	0.026666666666667	0.005524147474974	0.018728340843512	DIAMOND+MEGAN-LR	species
0.009481368350107	0.03448275862069	0.009481368350107	0.03448275862069	DIAMOND+MEGAN-LR	strain
1	1	0	0	Gold standard	superkingdom
1	1	0	0	Gold standard	phylum
1	1	0	0	Gold standard	class
1	1	0	0	Gold standard	order
1	1	0	0	Gold standard	family
1	1	0	0	Gold standard	genus
1	1	0	0	Gold standard	species
1	1	0	0	Gold standard	strain
0.999509013867627	1	0.000490986132373	0	BugSplit	superkingdom
0.997107433145093	0.995518671742369	0.002766038752356	0.004481328257631	BugSplit	phylum
0.997107433145093	0.995518671742369	0.002766038752356	0.004481328257631	BugSplit	class
0.998071622096729	0.997012447828246	0.001852633877914	0.002987552171754	BugSplit	order
0.998676062147395	0.997982448861262	0.00123391460532	0.001988635624526	BugSplit	family
0.998808455932656	0.998184203975136	0.001111559407748	0.001790095652104	BugSplit	genus
0.979391204143796	0.998199237103063	0.019819807367229	0.001800762896937	BugSplit	species
0.999401082360467	0.999808634859036	0.000598917639533	0.000191365140964	MMseqs2	superkingdom
0.947277600158251	0.9955083028555	0.047817835238306	0.0044916971445	MMseqs2	phylum
0.947277600158251	0.995699743220722	0.047817835238306	0.004300256779278	MMseqs2	class
0.897263248594341	0.997133162147148	0.099236949864102	0.002866837852852	MMseqs2	order
0.886813578790725	0.997849871610361	0.110865358354133	0.002150128389639	MMseqs2	family
0.698169727763972	0.997538763923136	0.152004158558359	0.002461236076863	MMseqs2	genus
0.284649937216217	1	0.144687685828407	0	MMseqs2	species
0		0		MMseqs2	strain
0.452094591609019	1	0.049195643481963	0	DIAMOND+MEGAN-LR	superkingdom
0.470908365859	0.992549126167972	0.068716223551329	0.007450873832028	DIAMOND+MEGAN-LR	phylum
0.470908365859	0.992549126167972	0.068716223551329	0.007450873832028	DIAMOND+MEGAN-LR	class
0.493633516520733	0.994039300934377	0.140375522027388	0.005960699065622	DIAMOND+MEGAN-LR	order
0.540122950809832	0.995032750778648	0.156790420089644	0.004967249221352	DIAMOND+MEGAN-LR	family
0.486039221179738	0.995026941278823	0.150275736070775	0.004973058721177	DIAMOND+MEGAN-LR	genus
0.284990524743149	0.992430425128204	0.132267496677044	0.007569574871796	DIAMOND+MEGAN-LR	species
0.330865046904105	1	0.330865046904105		DIAMOND+MEGAN-LR	strain
1	1	0	0	Gold standard	superkingdom
1	1	0	0	Gold standard	phylum
1	1	0	0	Gold standard	class
1	1	0	0	Gold standard	order
1	1	0	0	Gold standard	family
1	1	0	0	Gold standard	genus
1	1	0	0	Gold standard	species
1	1			Gold standard	strain
0.999954405800087	1	4.55941999129387E-05	0	BugSplit	superkingdom
0.999918536950629	1	8.14630493706642E-05	0	BugSplit	phylum
0.999934829560504	1	6.51704394965313E-05	0	BugSplit	class
0.999934829560504	1	6.51704394965313E-05	0	BugSplit	order
0.989542152868294	0.999920963544725	0.010325173749467	7.90364552753497E-05	BugSplit	family
0.923060746242759	0.999920963544725	0.066626473080689	7.90364552753497E-05	BugSplit	genus
0.730313691915773	0.999895668216327	0.117724412066313	0.000104331783673	BugSplit	species
0.99953105649301	1	0.000462419957645	0	MMseqs2	superkingdom
0.999633465839681	1	0.000256120216778	0	MMseqs2	phylum
0.999321951293837	1	0.000463388499747	0	MMseqs2	class
0.999163304567312	1	0.000599690334469	0	MMseqs2	order
0.927780361488768	1	0.071242139072993	0	MMseqs2	family
0.826344555578944	1	0.095198345424249	0	MMseqs2	genus
0.296613991410137	1	0.115341456232644	0	MMseqs2	species
0.972082746045703	0.992170956282203	0.027644570601801	0.007829043717797	DIAMOND+MEGAN-LR	superkingdom
0.856003176427409	0.999911097547895	0.120159066395879	8.89024521050377E-05	DIAMOND+MEGAN-LR	phylum
0.882955403876357	1	0.096857625483471	0	DIAMOND+MEGAN-LR	class
0.881659903926199	1	0.096986223942631	0	DIAMOND+MEGAN-LR	order
0.843674001016678	1	0.095112049030678	0	DIAMOND+MEGAN-LR	family
0.77257123833945	1	0.105972577561689	0	DIAMOND+MEGAN-LR	genus
0.379205193425014	1	0.118989838988257	0	DIAMOND+MEGAN-LR	species
0				DIAMOND+MEGAN-LR	strain
1	1	0	0	Gold standard	superkingdom
1	1	0	0	Gold standard	phylum
1	1	0	0	Gold standard	class
1	1	0	0	Gold standard	order
1	1	0	0	Gold standard	family
1	1	0	0	Gold standard	genus
1	1	0	0	Gold standard	species
1	1	0	0	Gold standard	strain
0.968299026263928	0.951646469515132	0.031700973736072	0.048353530484868	BugSplit	superkingdom
0.714127737889851	0.966427085976794	0.239827469518433	0.033572914023206	BugSplit	phylum
0.714127737889851	0.966427085976794	0.239827469518433	0.033572914023206	BugSplit	class
0.766785299027808	0.974820314482596	0.193166904472714	0.025179685517404	BugSplit	order
0.784303292926432	0.979856251586077	0.162152322115846	0.020143748413923	BugSplit	family
0.801620233696516	0.977233344172891	0.138718546662327	0.016655130643151	BugSplit	genus
0.624411232758966	0.844629363061425	0.152897731394129	0.141311252661944	BugSplit	species
0.968024062458872	0.951448640348999	0.031426009931015	0.048203764012999	MMseqs2	superkingdom
0.712483788128048	0.967398364432647	0.239189326758593	0.032601635567353	MMseqs2	phylum
0.711702344353127	0.967398364432647	0.238894479380766	0.032601635567353	MMseqs2	class
0.758348266585212	0.975548773324485	0.191107851622242	0.024451226675515	MMseqs2	order
0.774940349822238	0.980439018659588	0.160327011248965	0.019560981340412	MMseqs2	family
0.611600020342713	0.980439018659588	0.170316160936766	0.019560981340412	MMseqs2	genus
0.001760355917226	1	0.001099409440179	0	MMseqs2	species
0.939311511436068	0.946547119028982	0.05515192016218	0.053084677436897	DIAMOND+MEGAN-LR	superkingdom
0.68649872616419	0.967249747082797	0.23041094715382	0.032750252917203	DIAMOND+MEGAN-LR	phylum
0.684772047888188	0.967249747082797	0.22991809892669	0.032750252917203	DIAMOND+MEGAN-LR	class
0.707178375366834	0.975437310312098	0.186205853805486	0.024562689687902	DIAMOND+MEGAN-LR	order
0.734477108637555	0.980349848249678	0.158073454499998	0.019650151750322	DIAMOND+MEGAN-LR	family
0.659356182788611	0.983622373070801	0.145437807839289	0.016377626929199	DIAMOND+MEGAN-LR	genus
0.400012933654929	0.976837790683418	0.163317430854359	0.023162209316582	DIAMOND+MEGAN-LR	species
0		0		DIAMOND+MEGAN-LR	strain
