# Supplementary material for: BugSplit enables genome-resolved metagenomics through highly accurate taxonomic binning of metagenomic assemblies
Source: Commun Biol. 2022 Feb 22;5:151. doi: 10.1038/s42003-022-03114-4 (PMC8864044; doi:10.1038/s42003-022-03114-4)
Supplement: Supplementary file 4 — Supplementary Data 2 [file 42003_2022_3114_MOESM4_ESM.xlsx]

## Sheet: BugSplit
Taxon ID	Scientific name	Taxonomic rank	Purity (bp)	Completeness (bp)
40571	Lentzea albidocapillata	species	0.947245	1
262325	Lysobacter concretionis	species	0.998231	1
36874	Porphyromonas cangingivalis	species	1	1
228603	Prevotella shahii	species	1	0.999243
1557	Peptoclostridium litorale	species	1	0.999205
897	Desulfococcus multivorans	species	1	0.997353
2242	Halobacterium salinarum	species	1	0.940199
446660	Adlercreutzia equolifaciens	species	1	0.812406
83771	Succinivibrio dextrinosolvens	species	1	0.686679
266809	Thalassobacter stenotrophicus	species	1	0.52446
82374	Anaerovibrio lipolyticus	species	1	0.211873
65700	Erwinia tracheiphila	species	1	0.139894
160791	Sphingomonas wittichii	species		0.000296283
293890	Agromyces subbeticus	species		0.000234365
1167741	Pelomonas sp.	species		9.02402e-05
344998	Hymenobacter psychrotolerans	species		0
412896	Thermodesulfovibrio hydrogeniphilus	species		0
447593	Thermoanaerobacter uzonensis	species		0
406432	Stackebrandtia albiflava	species		0
44749	Sporobacter termitidis	species		0
286803	Sporacetigenium mesophilum	species		0
394732	Parasphingorhabdus marina	species		0
394733	Parasphingorhabdus litoris	species		0
397260	Sphingomonas sanxanigenens	species		0
253256	Soehngenia saccharolytica	species		0
265175	Kingella potus	species		0
446684	Kaistia soli	species		0
29357	Clostridium collagenovorans	species		0
108437	Comamonas nitrativorans	species		0
100134	Anaerocolumna xylanovorans	species		0
29365	Hathewaya proteolytica	species		0
33954	Clostridium magnum	species		0
259063	Anaerocolumna jejuensis	species		0
36845	Clostridium intestinale	species		0
54294	Thermosyntropha lipolytica	species		0
349931	Clostridium cavendishii	species		0
91624	Clostridium acidisoli	species		0
421530	Epilithonimonas bovis	species		0
53342	Caloramator proteoclasticus	species		0
238991	Thermosipho atlanticus	species		0
1255265	Nitrobacter sp.	species		0
43131	Tissierella praeacuta	species		0
435912	Vibrio porteresiae	species		0
374425	Methylobacterium komagatae	species		0
293552	Marinomonas polaris	species		0
287990	Marinitoga hydrogenitolerans	species		0
57040	Malonomonas rubra	species		0
435289	Lysobacter spongiicola	species		0
988	Leeuwenhoekiella marinoflava	species		0
83526	Companilactobacillus paralimentarius	species		0
82688	Liquorilactobacillus nagelii	species		0
148453	Salinicoccus alkaliphilus	species		0
53444	Fructilactobacillus lindneri	species		0
255519	Atlantibacter subterranea	species		0
28454	Sphingobacterium multivorum	species		0
1387244	Rhizobium sp.	species		0
1294566	Devosia sp.	species		0
1278652	Chryseobacterium sp.	species		0
1259470	Nocardioides sp.	species		0
1256701	Rhizobium sp.	species		0
367474	Caenimonas koreensis	species		0
1243042	Paenibacillus sp.	species		0
1189325	Oceanicella actignis	species		0
1172533	Rhodococcus sp.	species		0
1150508	Leifsonia sp.	species		0
184755	Vibrio ruber	species		0
456330	Caldanaerobius fijiensis	species		0
235931	Alkalibacter saccharofermentans	species		0
55210	Brenneria nigrifluens	species		0
575978	Desulfovibrio idahonensis	species		0
47158	Desulfovibrio gracilis	species		0
348840	Desulfofundulus thermosubterraneus	species		0
74701	Desulfotomaculum putei	species		0
1566	Desulfofundulus australicus	species		0
53343	Desulfotomaculum aeronauticum	species		0
329936	Desulfosporosinus lacus	species		0
231440	Desulfopila aestuarii	species		0
380392	Desulfomicrobium thermophilum	species		0
51195	Desulfofustis glycolicus	species		0
466107	Desulfovibrio litoralis	species		0
33922	Mycoplasma agassizii	species		0
1456769	Pedococcus soli	species		0
29524	Porphyromonas circumdentaria	species		0
96101	Actinomadura glauciflava	species		0
876	Desulfovibrio desulfuricans	species		0
1004	Chitinophaga sancti	species		0
1028	Marivirga sericea	species		0
990	Breznakibacter xylanolyticus	species		0
1843	Nocardioides jensenii	species		0
1933	Streptoalloteichus tenebrarius	species		0
28122	Fibrobacter intestinalis	species		0
28898	Campylobacter helveticus	species		0
1080	Afifella marina	species		0
45629	Desulfovibrio halophilus	species		0
458711	Halodesulfovibrio marinisediminis	species		0
71656	Brenneria alni	species		0
41985	Agromyces fucosus	species		0
41977	Azoarcus communis	species		0
370622	Aureimonas altamirensis	species		0
180295	Atopostipes suicloacalis	species		0
375061	Arenimonas donghaensis	species		0
1120994	Anaerosphaera aminiphila	species		0
115544	Parasporobacterium paucivorans	species		0
33998	Acidocella aminolytica	species		0
1071583	Microbacterium sp.	species		0
109258	Desulfacinum hydrothermale	species		0
35837	Desulfacinum infernum	species		0
51616	Desulfitobacterium chlororespirans	species		0
888	Desulfobotulus sapovorans	species		0
496053	Hymenobacter daecheongensis	species		0
180311	Hespellia stercorisuis	species		0
480814	Halomonas ilicicola	species		0
390806	Geosporobacter subterraneus	species		0
44754	Fervidobacterium gondwanense	species		0
504469	Enterovibrio nigricans	species		0
363850	Dyadobacter ginsengisoli	species		0
288995	Devosia limi	species		0
332095	Dethiosulfatibacter aminovorans	species		0
76007	Desulfovibrio senezii	species		0
299072	Desulfovibrio paquesii	species		0
100176	Papillibacter cinnamivorans	species		0
32644	unidentified	species		0
454048	Bacillus sp.	species		0
114707	uncultured Pseudomonas	species		0
684063	Paenibacillus algorifonticola	species		0
654838	Fontibacter flavus	species		0
651661	Dyadobacter psychrophilus	species		0
643671	Larkinella arboricola	species		0
623280	Parapedobacter luteus	species		0
619805	Soonwooa buanensis	species		0
619730	Terrabacter carboxydivorans	species		0
591202	Arcicella aurantiaca	species		0
577679	Prauserella flava	species		0
576117	Celeribacter halophilus	species		0
575302	Burkholderia sp.	species		0
572036	Daejeonella lutea	species		0
568105	Hwanghaeicola aestuarii	species		0
563996	Sphingomonas hankookensis	species		0
561365	Maribacter arcticus	species		0
561184	Mameliella alba	species		0
561088	Aquamicrobium aerolatum	species		0
554335	Rhizobium sp.	species		0
526729	Krasilnikoviella flava	species		0
504486	Cellulophaga tyrosinoxydans	species		0
875239	Modestobacter sp.	species		0
291403	Algoriphagus yeomjeoni	species		0
270918	Salegentibacter mishustinae	species		0
142842	Selenihalanaerobacter shriftii	species		0
130788	Sedimentibacter saalensis	species		0
129578	Oceanimonas baumannii	species		0
116849	Azomonas agilis	species		0
696762	Planktotalea frisia	species		0
745368	Gemmiger formicilis	species		0
756689	Nocardia amikacinitolerans	species		0
387889	Prauserella salsuginis	species		0
447422	Salegentibacter salinarum	species		0
443157	Nocardioides hankookensis	species		0
440515	Arenibacter echinorum	species		0
438851	Lentzea californiensis	species		0
435906	Salegentibacter salarius	species		0
429344	Maribacter polysiphoniae	species		0
428988	Flavobacterium lindanitolerans	species		0
424797	Nocardioides terrigena	species		0
402884	Cereibacter changlensis	species		0
393003	Chitinophaga ginsengisegetis	species		0
391736	Williamsia serinedens	species		0
387890	Prauserella aidingensis	species		0
366349	Rhizobium sp.	species		0
765201	Promicromonospora thailandica	species		0
355930	Yonghaparkia alkaliphila	species		0
351343	Pedobacter aquatilis	species		0
349273	uncultured Phenylobacterium	species		0
349095	Megasphaera paucivorans	species		0
334858	Goodfellowiella coeruleoviolacea	species		0
331697	Chitinophaga skermanii	species		0
330227	Microbacterium sp.	species		0
321325	Williamsia deligens	species		0
468058	Mucilaginibacter oryzae	species		0
292407	Dyadobacter crusticola	species		0
490570	Pedococcus ginsenosidimutans	species		0
509094	Brevundimonas sp.	species		0
115783	Geobacter thiogenes	species		0
104662	Chitinophaga japonensis	species		0
422297	Ponticoccus litoralis	species		0
103729	Actinokineospora globicatena	species		0
198092	Roseomonas rosea	species		0
196587	Albidovulum inexpectatum	species		0
191564	Nonlabens xylanidelens	species		0
188932	Pedobacter cryoconitis	species		0
188872	Arenibacter troitsensis	species		0
185641	Prauserella halophila	species		0
182367	Rhizobium sp.	species		0
180163	Cetobacterium ceti	species		0
176898	Prauserella alba	species		0
172045	Elizabethkingia miricola	species		0
171291	Mycoplasma verecundum	species		0
170623	Azotobacter beijerinckii	species		0
158754	uncultured Sphingomonas	species		0
889453	Alkalitalea saponilacus	species		0
906888	Nonlabens ulvanivorans	species		0
1037355	Parabacteroides chartae	species		0
407226	Rubritalea squalenifaciens	species		0
424704	Roseomonas vinacea	species		0
287609	Roseomonas lacus	species		0
176598	Pseudoxanthomonas taiwanensis	species		0
289483	Pseudoxanthomonas kalamensis	species		0
157792	Pseudomonas xiamenensis	species		0
86175	Pseudomonas pertucinogena	species		0
451637	Pseudogulbenkiania subflava	species		0
185007	Pseudobutyrivibrio xylanivorans	species		0
65401	Propionivibrio pelophilus	species		0
45622	Propionigenium maris	species		0
198312	Erythrobacter sanguineus	species		0
213248	Mesonia algae	species		0
213588	Thermomonas hydrothermalis	species		0
45202	unidentified plasmid	species		0
103728	Actinokineospora diospyrosa	species		0
92487	Thiothrix eikelboomii	species		0
91360	Desulforhopalus singaporensis	species		0
86796	Marmoricola aurantiacus	species		0
76595	Cellulophaga fucicola	species		0
72806	Williamsia maris	species		0
64969	Oceanospirillum multiglobuliferum	species		0
57028	Algoriphagus ratkowskyi	species		0
53254	Bosea thiooxidans	species		0
49280	Gelidibacter algens	species		0
48467	Prosthecobacter debontii	species		0
48464	Prosthecobacter fusiformis	species		0
42322	Eubacterium ruminantium	species		0
223904	Nocardioides sp.	species		0
42197	Actinosynnema pretiosum	species		0
143223	Salegentibacter salegens	species		0
279824	Algoriphagus alkaliphilus	species		0
158751	uncultured Acidovorax	species		0
160236	uncultured Herbaspirillum	species		0
263852	Pilibacter termitis	species		0
261392	Treponema porcinum	species		0
244584	Mycoplasma testudineum	species		0
241145	Salegentibacter holothuriorum	species		0
237019	Algoriphagus chordae	species		0
227322	uncultured Paenibacillus	species		0
225004	Treponema berlinense	species		0
420403	Pelagicola litoralis	species		0
1257080	Paenibacillus sp.	species
1380372	Paenibacillus sp.	species
34085	Riemerella anatipestifer	species
346377	Echinicola pacifica	species
913969	Knoellia flava	species
147266	Agrobacterium albertimagni	species
1226754	Paenibacillus sp.	species
1287268	Mesorhizobium sp.	species
204038	Dickeya dadantii	species
587753	Pseudomonas chlororaphis	species
3702	Arabidopsis thaliana	species
1226324	Blautia sp.	species
195	Campylobacter coli	species
71388	Vibrio halioticoli	species
367840	Salinicoccus luteus	species
1273103	Megasphaera sp.	species
399548	Desulfocurvus vexinensis	species
1993	Actinomadura madurae	species
558170	Salinicoccus carnicancri	species
549	Pantoea agglomerans	species
232721	Acidovorax sp.	species
1487921	Clostridium sp.	species
363848	Dyella ginsengisoli	species
1270196	Pedobacter sp.	species
1043206	Acidiphilium sp.	species
371731	Rhodobacter sp.	species
37659	Clostridium algidicarnis	species
238015	Liquorilactobacillus vini	species
59610	Desulfotomaculum reducens	species
1502	Clostridium perfringens	species
907	Megasphaera elsdenii	species
188144	Enterovibrio norvegicus	species
313985	Geobacter lovleyi	species
361055	Rubritalea marina	species
286730	Alkaliflexus imshenetskii	species
515264	Caloramator australicus	species
875171	Celeribacter baekdonensis	species
264574	Oceanimonas smirnovii	species
29555	Mycoplasma canis	species
1007104	Sphingomonas sp.	species
1217720	Roseomonas sp.	species
103730	Actinokineospora inagensis	species
1465823	Noviherbaspirillum massiliense	species
46206	Pseudobutyrivibrio ruminis	species
1163671	Clostridium sp.	species
670	Vibrio parahaemolyticus	species
1138822	Lentilactobacillus curieae	species
103	Flectobacillus major	species
1124982	Treponema sp.	species
88382	Promicromonospora sukumoe	species
53422	Thermobrachium celere	species
46354	Thermoanaerobacter wiegelii	species
360293	Leeuwenhoekiella blandensis	species
59600	Cellulophaga algicola	species
565	Atlantibacter hermannii	species
156586	Flavobacteria bacterium	species
1500300	Rhizobium sp.	species
1200557	Anaerovibrio sp.	species
1211114	Pseudoxanthomonas sp.	species
406552	Natrinema sp.	species
155975	Actinokineospora enzanensis	species
384638	[Bacteroides] pectinophilus	species
37326	Nocardia brasiliensis	species
39956	Methylobacterium mesophilicum	species
211114	Allokutzneria albata	species
68170	Lentzea aerocolonigenes	species
1006	Marivirga tractuosa	species
936476	Marinomonas posidonica	species
79329	Chitinophaga pinensis	species
1449050	Clostridium sp.	species
54736	Salmonella bongori	species
28174	Vibrio ordalii	species
1178777	Halomonas zincidurans	species
645110	Cecembia lonarensis	species
7091	Bombyx mori	species
212663	Vibrio tasmaniensis	species
529	Brucella anthropi	species
38654	Alligator sinensis	species
1167637	Gillisia marina	species
655338	Fervidicella metallireducens	species
1449046	Bacillus sp.	species
84031	Clostridium sartagoforme	species
34086	Pedobacter antarcticus	species
1280	Staphylococcus aureus	species
573	Klebsiella pneumoniae	species
1501	Clostridium pasteurianum	species
2421	Thermosipho africanus	species
1757	Thermoanaerobacter ethanolicus	species
550	Enterobacter cloacae	species
1144316	Chryseobacterium populi	species
979	Cellulophaga lytica	species
329	Ralstonia pickettii	species
1515	Acetivibrio thermocellus	species
267212	Neisseria bacilliformis	species
1117645	Elizabethkingia anophelis	species
344884	Algoriphagus terrigena	species
653930	Pseudomonas bauzanensis	species
39486	Dorea formicigenerans	species
1727	Corynebacterium variabile	species
366616	Haematobacter missouriensis	species
365489	Dyadobacter beijingensis	species
1452535	Microbacterium sp.	species
457387	Bacteroides sp.	species
5147	Sordaria macrospora	species
1747	Cutibacterium acnes	species
1522072	Sphingobium sp.	species
194326	Companilactobacillus versmoldensis	species
94254	Dyadobacter fermentans	species
1208321	Marinomonas profundimaris	species
69525	Natrinema pellirubrum	species
1249997	Maribacter sp.	species
820	Bacteroides uniformis	species
1565	Desulfotomaculum nigrificans	species
853	Faecalibacterium prausnitzii	species
1214225	Acidocella sp.	species
182210	Pseudodesulfovibrio aespoeensis	species
59538	Pantholops hodgsonii	species
1276755	Acidovorax sp.	species
1397532	Marinobacter sp.	species
388413	Algoriphagus machipongonensis	species
266762	Porphyromonas gingivicanis	species
293256	Desulfohalovibrio alkalitolerans	species
187452	Pediococcus claussenii	species
279369	Novosphingopyxis baekryungensis	species
52603	Sagittula stellata	species
1262986	Proteobacteria bacterium	species
626940	Phascolarctobacterium succinatutens	species
135487	Nocardia cyriacigeorgica	species
398743	Zunongwangia profunda	species
28038	Latilactobacillus curvatus	species
1478	Peribacillus simplex	species
457412	Ruminococcus sp.	species
1262691	Akkermansia sp.	species
1247	Oenococcus oeni	species
518	Bordetella bronchiseptica	species
358220	Acidovorax sp.	species
1496	Clostridioides difficile	species
1500257	Rhizobium sp.	species
935863	Luteimonas sp.	species
203471	Tepidiphilus margaritifer	species
1096546	Methylobacterium sp.	species
1590	Lactiplantibacillus plantarum	species
56731	Rhizobium giardinii	species
77133	uncultured bacterium	species
573062	Thermoanaerobacter sp.	species
1262937	Prevotella sp.	species
59689	Arabidopsis lyrata	species
40324	Stenotrophomonas maltophilia	species
1125974	Thermoanaerobacter indiensis	species
13335	Anaerobiospirillum succiniciproducens	species
889	Desulfovibrio longus	species
66269	Pantoea stewartii	species
1504981	Halomonas sp.	species
588857	Thermoanaerobacter sp.	species
1500305	Rhizobium sp.	species
2424	Fervidobacterium nodosum	species
9606	Homo sapiens	species
411489	Clostridium sp.	species
525	Acidocella facilis	species
1618	Liquorilactobacillus mali	species
69218	Enterobacter cancerogenus	species
595605	Sphingobium wenxiniae	species
43354	Prauserella rugosa	species
1172188	Terracoccus sp.	species
1144662	Acinetobacter sp.	species
354	Azotobacter vinelandii	species
1229484	alpha proteobacterium	species
28080	Campylobacter upsaliensis	species
1350366	Thermoanaerobacter sp.	species
1303256	Sphingobium sp.	species
166939	Allofustis seminis	species	0
10116	Rattus norvegicus	species	0
88431	Dorea longicatena	species	0
428994	Sphingobium sp.	species	0
1250278	Salegentibacter sp.	species	0
29503	Desulfomicrobium escambiense	species	0
59839	Paenibacillus alginolyticus	species	0
58135	Desulfofundulus kuznetsovii	species	0
1144884	Pseudomonas sp.	species	0
562	Escherichia coli	species	0
1516	Thermoanaerobacter thermohydrosulfuricus	species	0
106578	Thermoanaerobacter siderophilus	species	0
748280	Pseudogulbenkiania sp.	species	0
49338	Desulfitobacterium hafniense	species	0
1225651	Thalassobacter sp.	species	0
1031288	Caloramator sp.	species	0
321662	Pseudomonas moraviensis	species	0
58180	Desulfovibrio alaskensis	species	0
1449068	Rhodococcus sp.	species	0
100480	Cytophagales bacterium	species	0
598467	Brenneria sp.	species	0
1613	Limosilactobacillus fermentum	species	1	1
1351	Enterococcus faecalis	species	1	1
1639	Listeria monocytogenes	species	1	1
96241	Bacillus spizizenii	species	1	1
28901	Salmonella enterica	species	1	1
562	Escherichia coli	species	1	1
287	Pseudomonas aeruginosa	species	1	1
1280	Staphylococcus aureus	species	1	0.997875
4932	Saccharomyces cerevisiae	species	0.981992	0.994963
5207	Cryptococcus neoformans	species	1	0.801074
27292	Saccharomyces pastorianus	species
2173	Methanobrevibacter smithii	species	1	1
1613	Limosilactobacillus fermentum	species	1	1
1680	Bifidobacterium adolescentis	species	1	1
851	Fusobacterium nucleatum	species	1	1
239935	Akkermansia muciniphila	species	1	1
301301	Roseburia hominis	species	1	1
1496	Clostridioides difficile	species	1	1
817	Bacteroides fragilis	species	1	1
5476	Candida albicans	species	1	0.998922
562	Escherichia coli	species	1	0.991669
4932	Saccharomyces cerevisiae	species	0.998852	0.964114
853	Faecalibacterium prausnitzii	species		0
28128	Prevotella corporis	species		0
28901	Salmonella enterica	species		0
423477	Veillonella rogosae	species		0
27292	Saccharomyces pastorianus	species
96241	Bacillus spizizenii	species	1	1
287	Pseudomonas aeruginosa	species	1	1
4932	Saccharomyces cerevisiae	species	0.912406	0.977112
1639	Listeria monocytogenes	species	1	0.732626
28901	Salmonella enterica	species	1	0.353459
562	Escherichia coli	species	1	0.307682
5207	Cryptococcus neoformans	species		0
27292	Saccharomyces pastorianus	species	0

## Sheet: MMSeqs2
Taxon ID	Scientific name	Taxonomic rank	Purity (bp)	Completeness (bp)
446660	Adlercreutzia equolifaciens	species	1	0.963627
2242	Halobacterium salinarum	species	1	0.943775
160791	Sphingomonas wittichii	species	0.998672	0.763515
83526	Companilactobacillus paralimentarius	species		0
228603	Prevotella shahii	species		0
422297	Ponticoccus litoralis	species		0
420403	Pelagicola litoralis	species		0
115544	Parasporobacterium paucivorans	species		0
100176	Papillibacter cinnamivorans	species		0
374425	Methylobacterium komagatae	species		0
293552	Marinomonas polaris	species		0
287990	Marinitoga hydrogenitolerans	species		0
57040	Malonomonas rubra	species		0
435289	Lysobacter spongiicola	species		0
262325	Lysobacter concretionis	species		0
988	Leeuwenhoekiella marinoflava	species		0
53444	Fructilactobacillus lindneri	species		0
82688	Liquorilactobacillus nagelii	species		0
65401	Propionivibrio pelophilus	species		0
265175	Kingella potus	species		0
446684	Kaistia soli	species		0
496053	Hymenobacter daecheongensis	species		0
109258	Desulfacinum hydrothermale	species		0
108437	Comamonas nitrativorans	species		0
100134	Anaerocolumna xylanovorans	species		0
696762	Planktotalea frisia	species		0
684063	Paenibacillus algorifonticola	species		0
654838	Fontibacter flavus	species		0
651661	Dyadobacter psychrophilus	species		0
643671	Larkinella arboricola	species		0
45622	Propionigenium maris	species		0
451637	Pseudogulbenkiania subflava	species		0
185007	Pseudobutyrivibrio xylanivorans	species		0
231440	Desulfopila aestuarii	species		0
76007	Desulfovibrio senezii	species		0
299072	Desulfovibrio paquesii	species		0
458711	Halodesulfovibrio marinisediminis	species		0
466107	Desulfovibrio litoralis	species		0
575978	Desulfovibrio idahonensis	species		0
45629	Desulfovibrio halophilus	species		0
47158	Desulfovibrio gracilis	species		0
348840	Desulfofundulus thermosubterraneus	species		0
74701	Desulfotomaculum putei	species		0
1566	Desulfofundulus australicus	species		0
53343	Desulfotomaculum aeronauticum	species		0
329936	Desulfosporosinus lacus	species		0
380392	Desulfomicrobium thermophilum	species		0
619805	Soonwooa buanensis	species		0
51195	Desulfofustis glycolicus	species		0
897	Desulfococcus multivorans	species		0
888	Desulfobotulus sapovorans	species		0
51616	Desulfitobacterium chlororespirans	species		0
480814	Halomonas ilicicola	species		0
35837	Desulfacinum infernum	species		0
180311	Hespellia stercorisuis	species		0
344998	Hymenobacter psychrotolerans	species		0
176598	Pseudoxanthomonas taiwanensis	species		0
289483	Pseudoxanthomonas kalamensis	species		0
157792	Pseudomonas xiamenensis	species		0
86175	Pseudomonas pertucinogena	species		0
623280	Parapedobacter luteus	species		0
591202	Arcicella aurantiaca	species		0
619730	Terrabacter carboxydivorans	species		0
1071583	Microbacterium sp.	species		0
456330	Caldanaerobius fijiensis	species		0
367474	Caenimonas koreensis	species		0
1172533	Rhodococcus sp.	species		0
55210	Brenneria nigrifluens	species		0
41977	Azoarcus communis	species		0
370622	Aureimonas altamirensis	species		0
180295	Atopostipes suicloacalis	species		0
375061	Arenimonas donghaensis	species		0
82374	Anaerovibrio lipolyticus	species		0
1120994	Anaerosphaera aminiphila	species		0
235931	Alkalibacter saccharofermentans	species		0
33998	Acidocella aminolytica	species		0
1037355	Parabacteroides chartae	species		0
421530	Epilithonimonas bovis	species		0
906888	Nonlabens ulvanivorans	species		0
889453	Alkalitalea saponilacus	species		0
71656	Brenneria alni	species		0
1189325	Oceanicella actignis	species		0
424704	Roseomonas vinacea	species		0
1243042	Paenibacillus sp.	species		0
1259470	Nocardioides sp.	species		0
1255265	Nitrobacter sp.	species		0
1256701	Rhizobium sp.	species		0
1278652	Chryseobacterium sp.	species		0
1294566	Devosia sp.	species		0
1387244	Rhizobium sp.	species		0
53342	Caloramator proteoclasticus	species		0
91624	Clostridium acidisoli	species		0
288995	Devosia limi	species		0
504486	Cellulophaga tyrosinoxydans	species		0
577679	Prauserella flava	species		0
576117	Celeribacter halophilus	species		0
575302	Burkholderia sp.	species		0
572036	Daejeonella lutea	species		0
568105	Hwanghaeicola aestuarii	species		0
563996	Sphingomonas hankookensis	species		0
561365	Maribacter arcticus	species		0
561184	Mameliella alba	species		0
561088	Aquamicrobium aerolatum	species		0
554335	Rhizobium sp.	species		0
526729	Krasilnikoviella flava	species		0
509094	Brevundimonas sp.	species		0
490570	Pedococcus ginsenosidimutans	species		0
349931	Clostridium cavendishii	species		0
468058	Mucilaginibacter oryzae	species		0
454048	Bacillus sp.	species		0
745368	Gemmiger formicilis	species		0
756689	Nocardia amikacinitolerans	species		0
765201	Promicromonospora thailandica	species		0
875239	Modestobacter sp.	species		0
29365	Hathewaya proteolytica	species		0
33954	Clostridium magnum	species		0
1557	Peptoclostridium litorale	species		0
259063	Anaerocolumna jejuensis	species		0
36845	Clostridium intestinale	species		0
29357	Clostridium collagenovorans	species		0
332095	Dethiosulfatibacter aminovorans	species		0
1456769	Pedococcus soli	species		0
227322	uncultured Paenibacillus	species		0
876	Desulfovibrio desulfuricans	species		0
428988	Flavobacterium lindanitolerans	species		0
424797	Nocardioides terrigena	species		0
402884	Cereibacter changlensis	species		0
393003	Chitinophaga ginsengisegetis	species		0
391736	Williamsia serinedens	species		0
387890	Prauserella aidingensis	species		0
387889	Prauserella salsuginis	species		0
366349	Rhizobium sp.	species		0
355930	Yonghaparkia alkaliphila	species		0
351343	Pedobacter aquatilis	species		0
349273	uncultured Phenylobacterium	species		0
349095	Megasphaera paucivorans	species		0
334858	Goodfellowiella coeruleoviolacea	species		0
331697	Chitinophaga skermanii	species		0
330227	Microbacterium sp.	species		0
321325	Williamsia deligens	species		0
293890	Agromyces subbeticus	species		0
292407	Dyadobacter crusticola	species		0
291403	Algoriphagus yeomjeoni	species		0
279824	Algoriphagus alkaliphilus	species		0
270918	Salegentibacter mishustinae	species		0
266809	Thalassobacter stenotrophicus	species		0
263852	Pilibacter termitis	species		0
244584	Mycoplasma testudineum	species		0
438851	Lentzea californiensis	species		0
115783	Geobacter thiogenes	species		0
104662	Chitinophaga japonensis	species		0
429344	Maribacter polysiphoniae	species		0
435906	Salegentibacter salarius	species		0
261392	Treponema porcinum	species		0
180163	Cetobacterium ceti	species		0
225004	Treponema berlinense	species		0
223904	Nocardioides sp.	species		0
213588	Thermomonas hydrothermalis	species		0
213248	Mesonia algae	species		0
198312	Erythrobacter sanguineus	species		0
198092	Roseomonas rosea	species		0
196587	Albidovulum inexpectatum	species		0
191564	Nonlabens xylanidelens	species		0
188932	Pedobacter cryoconitis	species		0
188872	Arenibacter troitsensis	species		0
185641	Prauserella halophila	species		0
182367	Rhizobium sp.	species		0
176898	Prauserella alba	species		0
241145	Salegentibacter holothuriorum	species		0
172045	Elizabethkingia miricola	species		0
171291	Mycoplasma verecundum	species		0
170623	Azotobacter beijerinckii	species		0
160236	uncultured Herbaspirillum	species		0
158754	uncultured Sphingomonas	species		0
158751	uncultured Acidovorax	species		0
143223	Salegentibacter salegens	species		0
142842	Selenihalanaerobacter shriftii	species		0
130788	Sedimentibacter saalensis	species		0
129578	Oceanimonas baumannii	species		0
237019	Algoriphagus chordae	species		0
116849	Azomonas agilis	species		0
990	Breznakibacter xylanolyticus	species		0
407226	Rubritalea squalenifaciens	species		0
504469	Enterovibrio nigricans	species		0
148453	Salinicoccus alkaliphilus	species		0
76595	Cellulophaga fucicola	species		0
72806	Williamsia maris	species		0
64969	Oceanospirillum multiglobuliferum	species		0
57028	Algoriphagus ratkowskyi	species		0
53254	Bosea thiooxidans	species		0
49280	Gelidibacter algens	species		0
48467	Prosthecobacter debontii	species		0
48464	Prosthecobacter fusiformis	species		0
45202	unidentified plasmid	species		0
42322	Eubacterium ruminantium	species		0
42197	Actinosynnema pretiosum	species		0
41985	Agromyces fucosus	species		0
40571	Lentzea albidocapillata	species		0
36874	Porphyromonas cangingivalis	species		0
33922	Mycoplasma agassizii	species		0
32644	unidentified	species		0
29524	Porphyromonas circumdentaria	species		0
28898	Campylobacter helveticus	species		0
28122	Fibrobacter intestinalis	species		0
1933	Streptoalloteichus tenebrarius	species		0
1080	Afifella marina	species		0
440515	Arenibacter echinorum	species		0
443157	Nocardioides hankookensis	species		0
447422	Salegentibacter salinarum	species		0
390806	Geosporobacter subterraneus	species		0
44754	Fervidobacterium gondwanense	species		0
65700	Erwinia tracheiphila	species		0
86796	Marmoricola aurantiacus	species		0
91360	Desulforhopalus singaporensis	species		0
92487	Thiothrix eikelboomii	species		0
287609	Roseomonas lacus	species		0
255519	Atlantibacter subterranea	species		0
253256	Soehngenia saccharolytica	species		0
28454	Sphingobacterium multivorum	species		0
397260	Sphingomonas sanxanigenens	species		0
394733	Parasphingorhabdus litoris	species		0
394732	Parasphingorhabdus marina	species		0
286803	Sporacetigenium mesophilum	species		0
44749	Sporobacter termitidis	species		0
406432	Stackebrandtia albiflava	species		0
96101	Actinomadura glauciflava	species		0
83771	Succinivibrio dextrinosolvens	species		0
447593	Thermoanaerobacter uzonensis	species		0
412896	Thermodesulfovibrio hydrogeniphilus	species		0
103728	Actinokineospora diospyrosa	species		0
238991	Thermosipho atlanticus	species		0
54294	Thermosyntropha lipolytica	species		0
43131	Tissierella praeacuta	species		0
435912	Vibrio porteresiae	species		0
184755	Vibrio ruber	species		0
1150508	Leifsonia sp.	species		0
1167741	Pelomonas sp.	species		0
1004	Chitinophaga sancti	species		0
114707	uncultured Pseudomonas	species		0
1028	Marivirga sericea	species		0
1843	Nocardioides jensenii	species		0
103729	Actinokineospora globicatena	species		0
363850	Dyadobacter ginsengisoli	species		0
482564	Oscillatoria nigro-viridis	species
392734	Terriglobus roseus	species
1064539	Azospirillum baldaniorum	species
236	Brucella ovis	species
1570	Halobacillus halophilus	species
1423	Bacillus subtilis	species
85683	[Bacillus] selenitireducens	species
1413	Evansella cellulosilytica	species
5147	Sordaria macrospora	species
93220	Pandoraea pnomenusa	species
110321	Sinorhizobium medicae	species
427923	Desulfurivibrio alkaliphilus	species
2751	Carnobacterium maltaromaticum	species
118562	Arthrospira platensis	species
536018	Mesorhizobium australicum	species
1861	Geodermatophilus obscurus	species
85698	Achromobacter xylosoxidans	species
5786	Dictyostelium purpureum	species
28095	Burkholderia gladioli	species
1033846	Marinobacter adhaerens	species
54571	Streptomyces venezuelae	species
744985	alpha proteobacterium	species
169679	Clostridium saccharobutylicum	species
2203	Methanospirillum hungatei	species
33072	Gloeobacter violaceus	species
86304	Saccharophagus degradans	species
1727	Corynebacterium variabile	species
309868	Candidatus Liberibacter	species
1464	Paenibacillus larvae	species
60890	Phaeobacter gallaeciensis	species
1260	Finegoldia magna	species
28038	Latilactobacillus curvatus	species
7260	Drosophila willistoni	species
669	Vibrio harveyi	species
179237	Sinorhizobium phage	species
1203471	Geobacter daltonii	species
103816	Rhodococcus pyridinivorans	species
1905730	Pectobacterium parmentieri	species
844	Wolinella succinogenes	species
885581	Desulfosporosinus acidiphilus	species
160808	Acidithiobacillus ferrivorans	species
120962	Roseiflexus castenholzii	species
28068	Rubrivivax gelatinosus	species
28447	Clavibacter michiganensis	species
67825	Citrobacter rodentium	species
172	Leptospira biflexa	species
298653	Frankia sp.	species
45351	Nematostella vectensis	species
281120	Candidatus Amoebophilus	species
581103	Geobacillus sp.	species
133539	Nitrosococcus halophilus	species
84023	Clostridium autoethanogenum	species
1399115	Exiguobacterium sp.	species
105560	Methylibium petroleiphilum	species
232721	Acidovorax sp.	species
680	Vibrio campbellii	species
84595	Gordonia polyisoprenivorans	species
118163	Pleurocapsa sp.	species
187327	Acidaminococcus intestini	species
412963	Mycetohabitans rhizoxinica	species
1003110	Micromonospora maris	species
317936	Nostoc sp.	species
913	Nitrobacter winogradskyi	species
36745	Clostridium saccharoperbutylacetonicum	species
636	Edwardsiella tarda	species
1772	Mycolicibacterium smegmatis	species
46355	Spirochaeta africana	species
83552	Parachlamydia acanthamoebae	species
375929	Natranaerobius thermophilus	species
1436290	Candidatus Symbiobacter	species
591197	Ignavibacterium album	species
51669	Tetragenococcus halophilus	species
50339	Thermoplasma volcanium	species
88058	Treponema primitia	species
1096	Chlorobium phaeobacteroides	species
480	Moraxella catarrhalis	species
29510	Turneriella parva	species
548	Klebsiella aerogenes	species
94122	Shewanella sp.	species
2546356	Gloeothece citriformis	species
285091	Alcanivorax dieselolei	species
182640	Kribbella flavida	species
1414742	Arthrobacter phage	species
121225	Pediculus humanus	species
905	Acidaminococcus fermentans	species
915	Nitrosomonas europaea	species
314282	Psychromonas sp.	species
103690	Nostoc sp.	species
33910	Amycolatopsis mediterranei	species
40576	Xenorhabdus bovienii	species
80869	Acidovorax citrulli	species
78331	Mycobacterium canettii	species
879567	Pseudodesulfovibrio piezophilus	species
364102	Streptomyces sp.	species
4558	Sorghum bicolor	species
192843	Rhodoferax ferrireducens	species
1173032	Chamaesiphon minutus	species
53461	Nakamurella multipartita	species
1888	Streptomyces albus	species
1449	Amphibacillus xylanus	species
420950	Methanolobus psychrophilus	species
471827	Candidatus Desulforudis	species
97477	Acetomicrobium mobile	species
159743	Paenibacillus terrae	species
912	Nitrobacter hamburgensis	species
1833	Rhodococcus erythropolis	species
76853	Solibacillus silvestris	species
442	Gluconobacter oxydans	species
261292	Nitrosomonas sp.	species
46541	Thermosipho melanesiensis	species
158899	Collimonas fungivorans	species
3880	Medicago truncatula	species
543913	beta proteobacterium	species
59689	Arabidopsis lyrata	species
1168594	Mycobacterium virus	species
446	Legionella pneumophila	species
55205	Caldicellulosiruptor owensensis	species
313598	Polaribacter sp.	species
83986	Methanoculleus bourgensis	species
81462	Thermanaerovibrio acidaminovorans	species
649841	Sulfuricella denitrificans	species
981085	Morus notabilis	species
62322	Shewanella baltica	species
43305	Butyrivibrio proteoclasticus	species
454171	Chthonomonas calidirosea	species
1711	Cellulomonas flavigena	species
33	Myxococcus fulvus	species
1076	Rhodopseudomonas palustris	species
1176649	Agrobacterium fabrum	species
663	Vibrio alginolyticus	species
173	Leptospira interrogans	species
29447	Xanthomonas albilineans	species
1049	Allochromatium vinosum	species
332163	Candidatus Solibacter	species
88728	Pinus koraiensis	species
70863	Shewanella oneidensis	species
330214	Nitrospira defluvii	species
29549	Rhodothermus marinus	species
31958	Amycolatopsis orientalis	species
79967	Erwinia pyrifoliae	species
338565	Erwinia tasmaniensis	species
84405	Hippea maritima	species
280701	Pseudomonas virus	species
204773	Herminiimonas arsenicoxydans	species
1116375	Vibrio sp.	species
60961	Shewanella woodyi	species
592316	Pantoea sp.	species
225326	Corynebacterium halotolerans	species
44012	Ferrimonas balearica	species
146939	Azospira oryzae	species
511746	Methylacidiphilum infernorum	species
53399	Hyphomicrobium denitrificans	species
1800	Mycolicibacterium chubuense	species
702113	Novosphingobium sp.	species
932218	Flavobacterium sp.	species
84757	Beutenbergia cavernae	species
46429	Sphingobium chlorophenolicum	species
1184387	Mesotoga prima	species
233055	Desulfitobacterium dichloroeliminans	species
223967	Methylorubrum populi	species
34090	Pelodictyon phaeoclathratiforme	species
671143	Candidatus Methylomirabilis	species
34105	Streptobacillus moniliformis	species
666	Vibrio cholerae	species
24	Shewanella putrefaciens	species
936456	Desulfurispirillum indicum	species
83406	gamma proteobacterium	species
87883	Burkholderia multivorans	species
52227	Prevotella dentalis	species
184914	Corallococcus coralloides	species
137722	Azospirillum sp.	species
150829	Treponema azotonutricium	species
256618	Parvibaculum lavamentivorans	species
360911	Exiguobacterium sp.	species
1390	Bacillus amyloliquefaciens	species
863643	Thermincola potens	species
550	Enterobacter cloacae	species
1405	Bacillus mycoides	species
1393	Brevibacillus brevis	species
3988	Ricinus communis	species
1580	Levilactobacillus brevis	species
47770	Lactobacillus crispatus	species
182710	Oceanobacillus iheyensis	species
259537	Dechloromonas aromatica	species
7	Azorhizobium caulinodans	species
777	Coxiella burnetii	species
396595	Thioalkalivibrio sp.	species
31909	Halothermothrix orenii	species
2218628	Photorhabdus laumondii	species
1179815	Sulfitobacter sp.	species
717785	Hyphomicrobium sp.	species
672	Vibrio vulnificus	species
1764	Mycobacterium avium	species
553	Pantoea ananatis	species
380021	Pseudomonas protegens	species
366602	Caulobacter sp.	species
29466	Veillonella parvula	species
2246	Haloferax volcanii	species
60478	Shewanella amazonensis	species
1219	Prochlorococcus marinus	species
424182	Rhizobium sp.	species
1124597	Magnetococcus marinus	species
1488	Clostridium acetobutylicum	species
657323	Ruminococcus sp.	species
2546360	Crocosphaera subtropica	species
106590	Cupriavidus necator	species
300	Pseudomonas mendocina	species
351052	Alkalilimnicola ehrlichii	species
1276	Kytococcus sedentarius	species
9555	Papio anubis	species
158327	Hahella chejuensis	species
171695	Thermodesulfatator indicus	species
79885	Alkalihalobacillus pseudofirmus	species
959	Bdellovibrio bacteriovorus	species
346	Xanthomonas citri	species
288000	Bradyrhizobium sp.	species
1563	Desulfosporosinus orientis	species
32025	Helicobacter hepaticus	species
83558	Chlamydia pneumoniae	species
2115	Mycoplasma fermentans	species
2560656	Pseudomonas virus	species
1575	Leifsonia xyli	species
911045	Pseudovibrio sp.	species
36861	Thiobacillus denitrificans	species
471189	Gordonibacter pamelaeae	species
377615	Thermobacillus composti	species
1613	Limosilactobacillus fermentum	species
1295609	Thermodesulfobacterium geofontis	species
721785	Acidovorax ebreus	species
630	Yersinia enterocolitica	species
298654	Frankia inefficax	species
438	Acetobacter pasteurianus	species
1177712	Komagataeibacter medellinensis	species
81468	Aminobacterium colombiense	species
29494	Vibrio furnissii	species
147709	Carnobacterium inhibens	species
44001	Caldicellulosiruptor saccharolyticus	species
1804	Mycolicibacterium gilvum	species
253245	Owenweeksia hongkongensis	species
351604	Geobacter uraniireducens	species
1085	Rhodospirillum rubrum	species
164546	Cupriavidus taiwanensis	species
1358	Lactococcus lactis	species
196914	Actinoplanes friuliensis	species
60217	Shewanella violacea	species
426117	Methylobacterium sp.	species
60920	Sanguibacter keddieii	species
1747	Cutibacterium acnes	species
187452	Pediococcus claussenii	species
29438	Pseudomonas savastanoi	species
1510	Thermoclostridium stercorarium	species
1069	Rhodomicrobium vannielii	species
2054	Gordonia bronchialis	species
290399	Arthrobacter sp.	species
155978	Acaryochloris marina	species
168471	Laribacter hongkongensis	species
35554	Geobacter sulfurreducens	species
33034	Anaerococcus prevotii	species
53633	Sulfobacillus acidophilus	species
116085	Coprococcus catus	species
379067	Streptomyces bingchenggensis	species
316068	Leadbetterella byssophila	species
39483	Faecalitalea cylindroides	species
633	Yersinia pseudotuberculosis	species
1398	Weizmannia coagulans	species
1517	Thermoanaerobacterium thermosaccharolyticum	species
2434	Roseobacter denitrificans	species
47880	Pseudomonas fulva	species
63612	Sodalis glossinidius	species
53412	Pseudomonas resinovorans	species
382	Sinorhizobium meliloti	species
304895	Catenulispora acidiphila	species
29543	Pelobacter propionicus	species
28141	Cronobacter sakazakii	species
204038	Dickeya dadantii	species
1406	Paenibacillus polymyxa	species
670	Vibrio parahaemolyticus	species
73141	Thiocystis violascens	species
53346	Enterococcus mundtii	species
795323	bacterium enrichment	species
1118963	Arthrobacter sp.	species
39492	[Eubacterium] siraeum	species
245014	butyrate-producing bacterium	species
50052	Mycoplasma crocodyli	species
1092	Chlorobium limicola	species
6945	Ixodes scapularis	species
40269	Aliivibrio salmonicida	species
466153	Singulisphaera acidiphila	species
5861	Plasmodium yoelii	species
125	Pirellula staleyi	species
33952	Acetobacterium woodii	species
266	Paracoccus denitrificans	species
2331	Halanaerobium praevalens	species
96345	Flavobacterium psychrophilum	species
880	Maridesulfovibrio salexigens	species
106370	Frankia casuarinae	species
48935	Novosphingobium aromaticivorans	species
881	Desulfovibrio vulgaris	species
1280	Staphylococcus aureus	species
1018	Capnocytophaga ochracea	species
1581	Lentilactobacillus buchneri	species
59748	Candidatus Phytoplasma	species
421	Methylomonas methanica	species
221822	Phaeobacter inhibens	species
285	Comamonas testosteroni	species
2118	Mycoplasma mobile	species
336203	Sphingobium fuliginis	species
28199	Arcobacter nitrofigilis	species
1072658	Shigella sp.	species
252966	Mahella australiensis	species
1736	Eubacterium limosum	species
29449	Rhizobium etli	species
155077	Cellvibrio japonicus	species
40137	Afipia carboxidovorans	species
46354	Thermoanaerobacter wiegelii	species
358	Agrobacterium tumefaciens	species
69823	Selenomonas sputigena	species
10029	Cricetulus griseus	species
148447	Paraburkholderia phymatum	species
143361	Filifactor alocis	species
1352	Enterococcus faecium	species
179636	Alicycliphilus denitrificans	species
1421	Lysinibacillus sphaericus	species
554	Pectobacterium carotovorum	species
552	Erwinia amylovora	species
58138	Desulfofarcimen acetoxidans	species
755731	Clostridium sp.	species
2001	Streptosporangium roseum	species
28112	Tannerella forsythia	species
1351	Enterococcus faecalis	species
100716	Chloroherpeton thalassium	species
1414737	Rhizobium phage	species
499229	Tepidanaerobacter acetatoxydans	species
409322	Treponema pedis	species
1511	Acetoanaerobium sticklandii	species
271065	Methylotuvimicrobium alcaliphilum	species
2724	Hirschia baltica	species
456327	Xanthomonas euvesicatoria	species
42838	Ammonifex degensii	species
1404	Priestia megaterium	species
28173	Vibrio nigripulchritudo	species
55601	Vibrio anguillarum	species
84110	Slackia heliotrinireducens	species
33959	Lactobacillus johnsonii	species
29303	Streptomyces cattleya	species
1930	Streptomyces scabiei	species
826	Sebaldella termitidis	species
1686	Bifidobacterium catenulatum	species
7091	Bombyx mori	species
985	Cytophaga hutchinsonii	species
40520	Blautia obeum	species
216465	Polaromonas naphthalenivorans	species
84112	Eggerthella lenta	species
158	Treponema denticola	species
85874	Thermacetogenium phaeum	species
59779	Paracoccus marcusii	species
34029	Leptothrix cholodnii	species
995	Solitalea canadensis	species
152480	Burkholderia ambifaria	species
55518	Magnetospirillum gryphiswaldense	species
1161942	Ruminococcus champanellensis	species
1147129	Dehalobacter sp.	species
373	Agrobacterium vitis	species
78587	Asticcacaulis excentricus	species
583357	Thermoanaerobacter mathranii	species
470934	Pantoea vagans	species
102134	Desulfallas gibsoniae	species
56	Sorangium cellulosum	species
28450	Burkholderia pseudomallei	species
184917	Desulfovibrio magneticus	species
742013	Delftia sp.	species
55197	Flavobacterium branchiophilum	species
61435	Dehalococcoides mccartyi	species
1521	Ruminiclostridium cellulolyticum	species
215689	Erwinia sp.	species
9606	Homo sapiens	species
252307	Robiginitalea biformata	species
328814	Alistipes shahii	species
2066070	Mesorhizobium japonicum	species
518	Bordetella bronchiseptica	species
1513	Clostridium tetani	species
487	Neisseria meningitidis	species
92945	Ketogulonicigenium vulgare	species
1661	Trueperella pyogenes	species
380	Sinorhizobium fredii	species
107709	Opitutus terrae	species
484	Neisseria flavescens	species
1355477	Bradyrhizobium diazoefficiens	species
89184	Ruegeria pomeroyi	species
118323	Oscillatoria acuminata	species
28123	Porphyromonas asaccharolytica	species
666686	Bacillus sp.	species
58169	Rahnella inusitata	species
10116	Rattus norvegicus	species
36873	Paraburkholderia xenovorans	species
1359	Lactococcus cremoris	species
364410	Granulibacter bethesdensis	species
33871	Coriobacterium glomerans	species
2247	Halorubrum lacusprofundi	species
2096	Mycoplasma gallisepticum	species
415229	Pseudoxanthomonas spadix	species
1744	Propionibacterium freudenreichii	species
34073	Variovorax paradoxus	species
1534	Clostridium kluyveri	species
1131703	Sphaerochaeta globosa	species
133926	Olsenella uli	species
983548	Dokdonia sp.	species
921	Starkeya novella	species
413889	Caldicellulosiruptor kronotskyensis	species
29405	Microlunatus phosphovorus	species
301301	Roseburia hominis	species
1493	Clostridium cellulovorans	species
329	Ralstonia pickettii	species
406552	Natrinema sp.	species
632	Yersinia pestis	species
2358	Desulfomonile tiedjei	species
33995	Komagataeibacter europaeus	species
573	Klebsiella pneumoniae	species
2746	Halomonas elongata	species
1329969	Pseudomonas sp.	species
964	Herbaspirillum seropedicae	species
1042156	Clostridium sp.	species
1270	Micrococcus luteus	species
1718	Corynebacterium glutamicum	species
2066	Kitasatospora setae	species
77152	Moraxella sp.	species
542	Zymomonas mobilis	species
996	Flavobacterium columnare	species
138336	Blastococcus saxobsidens	species
1247	Oenococcus oeni	species
40542	Leptotrichia buccalis	species
467094	Ilumatobacter coccineus	species
42353	Nitrosomonas sp.	species
76517	Campylobacter hominis	species
461876	Alkaliphilus oremlandii	species
1587	Lactobacillus helveticus	species
290053	Bacteroides helcogenes	species
1173027	Microcoleus sp.	species
36854	Desulfitobacterium dehalogenans	species	0
2352	Flexistipes sinusarabici	species	0
347	Xanthomonas oryzae	species	0
215813	Dinoroseobacter shibae	species	0
138563	Helicobacter cetorum	species	0
166486	Roseburia intestinalis	species	0
248026	Cupriavidus pinatubonensis	species	0
529	Brucella anthropi	species	0
132919	Rhodococcus jostii	species	0
37734	Enterococcus casseliflavus	species	0
395922	Coraliomargarita akajimensis	species	0
999	Bernardetia litoralis	species	0
28251	Ornithobacterium rhinotracheale	species	0
481743	Paenibacillus sp.	species	0
63186	Zobellia galactanivorans	species	0
485	Neisseria gonorrhoeae	species	0
191026	Maridesulfovibrio hydrothermalis	species	0
312277	Flavobacterium indicum	species	0
641491	Pseudodesulfovibrio mercurii	species	0
645	Aeromonas salmonicida	species	0
117207	Sphingopyxis alaskensis	species	0
40324	Stenotrophomonas maltophilia	species	0
364317	Verminephrobacter eiseniae	species	0
408	Methylorubrum extorquens	species	0
627192	Sphingobium sp.	species	0
213	Helicobacter cinaedi	species	0
1280052	Acinetobacter sp.	species	0
404011	Shewanella piezotolerans	species	0
39485	Lachnospira eligens	species	0
666685	Rhodanobacter denitrificans	species	0
1852	Saccharomonospora viridis	species	0
1500713	Vibrio phage	species	0
74109	Photobacterium profundum	species	0
114616	Methylobacterium nodulans	species	0
28229	Colwellia psychrerythraea	species	0
1428	Bacillus thuringiensis	species	0
453230	Desulfarculus baarsii	species	0
1520	Clostridium beijerinckii	species	0
668	Aliivibrio fischeri	species	0
147268	Thiomicrospira cyclica	species	0
1396	Bacillus cereus	species	0
292414	Ruegeria sp.	species	0
1502	Clostridium perfringens	species	0
573175	Vibrio phage	species	0
313588	Croceibacter atlanticus	species	0
486	Neisseria lactamica	species	0
533	Beijerinckia indica	species	0
384	Rhizobium leguminosarum	species	0
324767	Bacillus infantis	species	0
2350	Haliscomenobacter hydrossis	species	0
316	Pseudomonas stutzeri	species	0
296591	Polaromonas sp.	species	0
644	Aeromonas hydrophila	species	0
390884	Echinicola vietnamensis	species	0
911092	Caldanaerobacter subterraneus	species	0
94624	Bordetella petrii	species	0
332410	Exiguobacterium sibiricum	species	0
51197	Syntrophobotulus glycolicus	species	0
101385	Aequorivita sublithincola	species	0
185300	Paludibacter propionicigenes	species	0
351091	Oscillibacter valericigenes	species	0
751585	Coprococcus sp.	species	0
34003	Paracoccus aminophilus	species	0
85643	Thauera sp.	species	0
453842	Paracoccus aestuarii	species	0
182210	Pseudodesulfovibrio aespoeensis	species	0
186931	Thioalkalivibrio nitratireducens	species	0
818	Bacteroides thetaiotaomicron	species	0
354356	Niastella koreensis	species	0
303	Pseudomonas putida	species	0
305	Ralstonia solanacearum	species	0
208226	Alkaliphilus metalliredigens	species	0
1598	Limosilactobacillus reuteri	species	0
158080	Chromohalobacter salexigens	species	0
35701	Heliomicrobium modesticaldum	species	0
104	Cyclobacterium marinum	species	0
1217908	Octadecabacter antarcticus	species	0
312279	Emticicia oligotrophica	species	0
1556	Gottschalkia acidurici	species	0
837	Porphyromonas gingivalis	species	0
84030	Lacrimispora saccharolytica	species	0
371601	Bacteroides xylanisolvens	species	0
67780	Edwardsiella ictaluri	species	0
873	Desulfocurvibacter africanus	species	0
290400	Jannaschia sp.	species	0
443144	Geobacter sp.	species	0
839	Prevotella ruminicola	species	0
470	Acinetobacter baumannii	species	0
287	Pseudomonas aeruginosa	species	0
34085	Riemerella anatipestifer	species	0
1264	Ruminococcus albus	species	0
39491	[Eubacterium] rectale	species	0
971	Selenomonas ruminantium	species	0
745310	Sphingomonas sp.	species	0
748247	Azoarcus sp.	species	0
1590	Lactiplantibacillus plantarum	species	0
57029	Psychroflexus torquis	species	0
2296	Desulfobacterium autotrophicum	species	0
74349	Sulfitobacter guttiformis	species	0
652716	Prevotella sp.	species	0
135487	Nocardia cyriacigeorgica	species	0
1084	Pararhodospirillum photometricum	species	0
562	Escherichia coli	species	0
1564	Desulfotomaculum ruminis	species	0
817	Bacteroides fragilis	species	0
53946	Octadecabacter arcticus	species	0
821	Phocaeicola vulgatus	species	0
332055	Sphingobium indicum	species	0
288965	Acetivibrio clariflavus	species	0
374840	Enterobacteria phage	species	0
1491	Clostridium botulinum	species	0
106	Runella slithyformis	species	0
133924	Leisingera methylohalidivorans	species	0
28901	Salmonella enterica	species	0
259354	Desulfatibacillum alkenivorans	species	0
628	Xenorhabdus nematophila	species	0
851	Fusobacterium nucleatum	species	0
197	Campylobacter jejuni	species	0
28132	Prevotella melaninogenica	species	0
1565	Desulfotomaculum nigrificans	species	0
239935	Akkermansia muciniphila	species	0
327160	Candidatus Accumulibacter	species	0
28223	Desulfobacula toluolica	species	0
531844	Flavobacteriaceae bacterium	species	0
59610	Desulfotomaculum reducens	species	0
171284	Mycoplasma cynos	species	0
77133	uncultured bacterium	species	0
524	Acidiphilium cryptum	species	0
33039	[Ruminococcus] torques	species	0
61624	Paenibacillus mucilaginosus	species	0
182337	Erwinia billingiae	species	0
39960	Erythrobacter litoralis	species	0
983544	Lacinutrix sp.	species	0
86170	Syntrophothermus lipocalidus	species	0
284016	Phenylobacterium zucineum	species	0
1496	Clostridioides difficile	species	0
1625	Fructilactobacillus sanfranciscensis	species	0
899	Desulfomicrobium baculatum	species	0
743722	Sphingobacterium sp.	species	0
1501	Clostridium pasteurianum	species	0
853	Faecalibacterium prausnitzii	species	0
139208	Isoptericola variabilis	species	0
79209	Desulfosporosinus meridiei	species	0
324057	Paenibacillus sp.	species	0
907	Megasphaera elsdenii	species	0
2020	Thermomonospora curvata	species	0
28262	Thermodesulfovibrio yellowstonii	species	0
531813	Pelagibacterium halotolerans	species	0
2424	Fervidobacterium nodosum	species	0
28187	Acetohalobium arabaticum	species	0
823	Parabacteroides distasonis	species	0
81028	Treponema brennaborense	species	0
314722	Pseudoxanthomonas suwonensis	species	0
313603	Maribacter sp.	species	0
74313	Brevundimonas subvibrioides	species	0
833	Fibrobacter succinogenes	species	0
831	Butyrivibrio fibrisolvens	species	0
59600	Cellulophaga algicola	species	0
936476	Marinomonas posidonica	species	0
1063	Cereibacter sphaeroides	species	0
58180	Desulfovibrio alaskensis	species	0
232259	Belliella baltica	species	0
313985	Geobacter lovleyi	species	0
167642	Ilyobacter polytropus	species	0
879	Desulfovibrio gigas	species	0
37326	Nocardia brasiliensis	species	0
979	Cellulophaga lytica	species	0
748280	Pseudogulbenkiania sp.	species	0
31998	Methylobacterium radiotolerans	species	0
65555	Desulfocapsa sulfexigens	species	0
2033	Microbacterium testaceum	species	0
1006	Marivirga tractuosa	species	0
283811	Stackebrandtia nassauensis	species	0
358220	Acidovorax sp.	species	0
294	Pseudomonas fluorescens	species	0
984	Pedobacter heparinus	species	0
108	Spirosoma linguale	species	0
49338	Desulfitobacterium hafniense	species	0
58135	Desulfofundulus kuznetsovii	species	0
53358	Intrasporangium calvum	species	0
103731	Saccharothrix espanaensis	species	0
398743	Zunongwangia profunda	species	0
79329	Chitinophaga pinensis	species	0
94254	Dyadobacter fermentans	species	0
354	Azotobacter vinelandii	species	0
196162	Nocardioides sp.	species	0
1280	Staphylococcus aureus	species	1	1
28901	Salmonella enterica	species	1	1
5207	Cryptococcus neoformans	species	1	0.833212
4932	Saccharomyces cerevisiae	species		0.0106664
562	Escherichia coli	species		0.00262078
1351	Enterococcus faecalis	species		0
96241	Bacillus spizizenii	species		0
1613	Limosilactobacillus fermentum	species		0
1639	Listeria monocytogenes	species		0
287	Pseudomonas aeruginosa	species		0
4041	Pastinaca sativa	species
1613	Limosilactobacillus fermentum	species	1	1
851	Fusobacterium nucleatum	species	1	1
28128	Prevotella corporis	species	1	1
5476	Candida albicans	species	1	0.977998
562	Escherichia coli	species	1	0.39226
4932	Saccharomyces cerevisiae	species	1	0.0474737
1680	Bifidobacterium adolescentis	species		0.0293344
1496	Clostridioides difficile	species		0.00166806
817	Bacteroides fragilis	species		0.000475867
853	Faecalibacterium prausnitzii	species		0
28901	Salmonella enterica	species		0
239935	Akkermansia muciniphila	species		0
301301	Roseburia hominis	species		0
2173	Methanobrevibacter smithii	species		0
423477	Veillonella rogosae	species		0
624	Shigella sonnei	species
28901	Salmonella enterica	species	1	0.00608995
4932	Saccharomyces cerevisiae	species	1	0.00594007
1639	Listeria monocytogenes	species	1	0.000292475
562	Escherichia coli	species		0
5207	Cryptococcus neoformans	species		0
96241	Bacillus spizizenii	species		0
287	Pseudomonas aeruginosa	species		0

## Sheet: DIAMOND+MEGAN-LR
Taxon ID	Scientific name	Taxonomic rank	Purity (bp)	Completeness (bp)
446660	Adlercreutzia equolifaciens	species	1	0.960757
2242	Halobacterium salinarum	species	1	0.941473
988	Leeuwenhoekiella marinoflava	species		0
287990	Marinitoga hydrogenitolerans	species		0
57040	Malonomonas rubra	species		0
435289	Lysobacter spongiicola	species		0
51195	Desulfofustis glycolicus	species		0
262325	Lysobacter concretionis	species		0
83526	Companilactobacillus paralimentarius	species		0
82688	Liquorilactobacillus nagelii	species		0
53444	Fructilactobacillus lindneri	species		0
265175	Kingella potus	species		0
446684	Kaistia soli	species		0
344998	Hymenobacter psychrotolerans	species		0
496053	Hymenobacter daecheongensis	species		0
180311	Hespellia stercorisuis	species		0
293890	Agromyces subbeticus	species		0
374425	Methylobacterium komagatae	species		0
1456769	Pedococcus soli	species		0
291403	Algoriphagus yeomjeoni	species		0
45202	unidentified plasmid	species		0
48464	Prosthecobacter fusiformis	species		0
48467	Prosthecobacter debontii	species		0
49280	Gelidibacter algens	species		0
53254	Bosea thiooxidans	species		0
57028	Algoriphagus ratkowskyi	species		0
42322	Eubacterium ruminantium	species		0
64969	Oceanospirillum multiglobuliferum	species		0
86796	Marmoricola aurantiacus	species		0
91360	Desulforhopalus singaporensis	species		0
293552	Marinomonas polaris	species		0
100176	Papillibacter cinnamivorans	species		0
103728	Actinokineospora diospyrosa	species		0
575978	Desulfovibrio idahonensis	species		0
83771	Succinivibrio dextrinosolvens	species		0
45622	Propionigenium maris	species		0
228603	Prevotella shahii	species		0
422297	Ponticoccus litoralis	species		0
504469	Enterovibrio nigricans	species		0
363850	Dyadobacter ginsengisoli	species		0
288995	Devosia limi	species		0
332095	Dethiosulfatibacter aminovorans	species		0
76007	Desulfovibrio senezii	species		0
299072	Desulfovibrio paquesii	species		0
458711	Halodesulfovibrio marinisediminis	species		0
466107	Desulfovibrio litoralis	species		0
45629	Desulfovibrio halophilus	species		0
115544	Parasporobacterium paucivorans	species		0
47158	Desulfovibrio gracilis	species		0
348840	Desulfofundulus thermosubterraneus	species		0
74701	Desulfotomaculum putei	species		0
1566	Desulfofundulus australicus	species		0
53343	Desulfotomaculum aeronauticum	species		0
329936	Desulfosporosinus lacus	species		0
231440	Desulfopila aestuarii	species		0
65700	Erwinia tracheiphila	species		0
44754	Fervidobacterium gondwanense	species		0
390806	Geosporobacter subterraneus	species		0
480814	Halomonas ilicicola	species		0
420403	Pelagicola litoralis	species		0
92487	Thiothrix eikelboomii	species		0
103729	Actinokineospora globicatena	species		0
238991	Thermosipho atlanticus	species		0
142842	Selenihalanaerobacter shriftii	species		0
241145	Salegentibacter holothuriorum	species		0
244584	Mycoplasma testudineum	species		0
261392	Treponema porcinum	species		0
263852	Pilibacter termitis	species		0
266809	Thalassobacter stenotrophicus	species		0
270918	Salegentibacter mishustinae	species		0
279824	Algoriphagus alkaliphilus	species		0
196587	Albidovulum inexpectatum	species		0
191564	Nonlabens xylanidelens	species		0
227322	uncultured Paenibacillus	species		0
188872	Arenibacter troitsensis	species		0
188932	Pedobacter cryoconitis	species		0
143223	Salegentibacter salegens	species		0
116849	Azomonas agilis	species		0
158751	uncultured Acidovorax	species		0
158754	uncultured Sphingomonas	species		0
160791	Sphingomonas wittichii	species		0
130788	Sedimentibacter saalensis	species		0
160236	uncultured Herbaspirillum	species		0
171291	Mycoplasma verecundum	species		0
172045	Elizabethkingia miricola	species		0
176898	Prauserella alba	species		0
180163	Cetobacterium ceti	species		0
182367	Rhizobium sp.	species		0
185641	Prauserella halophila	species		0
170623	Azotobacter beijerinckii	species		0
237019	Algoriphagus chordae	species		0
225004	Treponema berlinense	species		0
104662	Chitinophaga japonensis	species		0
28122	Fibrobacter intestinalis	species		0
72806	Williamsia maris	species		0
114707	uncultured Pseudomonas	species		0
42197	Actinosynnema pretiosum	species		0
40571	Lentzea albidocapillata	species		0
96101	Actinomadura glauciflava	species		0
876	Desulfovibrio desulfuricans	species		0
990	Breznakibacter xylanolyticus	species		0
1004	Chitinophaga sancti	species		0
1028	Marivirga sericea	species		0
1080	Afifella marina	species		0
41985	Agromyces fucosus	species		0
1843	Nocardioides jensenii	species		0
28898	Campylobacter helveticus	species		0
223904	Nocardioides sp.	species		0
29524	Porphyromonas circumdentaria	species		0
32644	unidentified	species		0
33922	Mycoplasma agassizii	species		0
36874	Porphyromonas cangingivalis	species		0
1933	Streptoalloteichus tenebrarius	species		0
115783	Geobacter thiogenes	species		0
76595	Cellulophaga fucicola	species		0
129578	Oceanimonas baumannii	species		0
198092	Roseomonas rosea	species		0
198312	Erythrobacter sanguineus	species		0
213248	Mesonia algae	species		0
213588	Thermomonas hydrothermalis	species		0
412896	Thermodesulfovibrio hydrogeniphilus	species		0
292407	Dyadobacter crusticola	species		0
180295	Atopostipes suicloacalis	species		0
438851	Lentzea californiensis	species		0
29357	Clostridium collagenovorans	species		0
349931	Clostridium cavendishii	species		0
91624	Clostridium acidisoli	species		0
421530	Epilithonimonas bovis	species		0
53342	Caloramator proteoclasticus	species		0
456330	Caldanaerobius fijiensis	species		0
367474	Caenimonas koreensis	species		0
71656	Brenneria alni	species		0
643671	Larkinella arboricola	species		0
623280	Parapedobacter luteus	species		0
619805	Soonwooa buanensis	species		0
435906	Salegentibacter salarius	species		0
429344	Maribacter polysiphoniae	species		0
428988	Flavobacterium lindanitolerans	species		0
424797	Nocardioides terrigena	species		0
402884	Cereibacter changlensis	species		0
393003	Chitinophaga ginsengisegetis	species		0
391736	Williamsia serinedens	species		0
387890	Prauserella aidingensis	species		0
387889	Prauserella salsuginis	species		0
366349	Rhizobium sp.	species		0
355930	Yonghaparkia alkaliphila	species		0
351343	Pedobacter aquatilis	species		0
349273	uncultured Phenylobacterium	species		0
349095	Megasphaera paucivorans	species		0
334858	Goodfellowiella coeruleoviolacea	species		0
331697	Chitinophaga skermanii	species		0
36845	Clostridium intestinale	species		0
259063	Anaerocolumna jejuensis	species		0
1557	Peptoclostridium litorale	species		0
745368	Gemmiger formicilis	species		0
375061	Arenimonas donghaensis	species		0
82374	Anaerovibrio lipolyticus	species		0
1120994	Anaerosphaera aminiphila	species		0
235931	Alkalibacter saccharofermentans	species		0
33998	Acidocella aminolytica	species		0
1071583	Microbacterium sp.	species		0
1037355	Parabacteroides chartae	species		0
906888	Nonlabens ulvanivorans	species		0
889453	Alkalitalea saponilacus	species		0
875239	Modestobacter sp.	species		0
765201	Promicromonospora thailandica	species		0
756689	Nocardia amikacinitolerans	species		0
696762	Planktotalea frisia	species		0
33954	Clostridium magnum	species		0
684063	Paenibacillus algorifonticola	species		0
654838	Fontibacter flavus	species		0
370622	Aureimonas altamirensis	species		0
651661	Dyadobacter psychrophilus	species		0
41977	Azoarcus communis	species		0
55210	Brenneria nigrifluens	species		0
51616	Desulfitobacterium chlororespirans	species		0
35837	Desulfacinum infernum	species		0
109258	Desulfacinum hydrothermale	species		0
108437	Comamonas nitrativorans	species		0
100134	Anaerocolumna xylanovorans	species		0
29365	Hathewaya proteolytica	species		0
330227	Microbacterium sp.	species		0
440515	Arenibacter echinorum	species		0
43131	Tissierella praeacuta	species		0
443157	Nocardioides hankookensis	species		0
148453	Salinicoccus alkaliphilus	species		0
407226	Rubritalea squalenifaciens	species		0
424704	Roseomonas vinacea	species		0
287609	Roseomonas lacus	species		0
176598	Pseudoxanthomonas taiwanensis	species		0
289483	Pseudoxanthomonas kalamensis	species		0
157792	Pseudomonas xiamenensis	species		0
86175	Pseudomonas pertucinogena	species		0
451637	Pseudogulbenkiania subflava	species		0
185007	Pseudobutyrivibrio xylanivorans	species		0
44749	Sporobacter termitidis	species		0
65401	Propionivibrio pelophilus	species		0
406432	Stackebrandtia albiflava	species		0
447593	Thermoanaerobacter uzonensis	species		0
1387244	Rhizobium sp.	species		0
1294566	Devosia sp.	species		0
1278652	Chryseobacterium sp.	species		0
1259470	Nocardioides sp.	species		0
1256701	Rhizobium sp.	species		0
1255265	Nitrobacter sp.	species		0
1243042	Paenibacillus sp.	species		0
1189325	Oceanicella actignis	species		0
1172533	Rhodococcus sp.	species		0
1167741	Pelomonas sp.	species		0
1150508	Leifsonia sp.	species		0
184755	Vibrio ruber	species		0
435912	Vibrio porteresiae	species		0
255519	Atlantibacter subterranea	species		0
253256	Soehngenia saccharolytica	species		0
28454	Sphingobacterium multivorum	species		0
554335	Rhizobium sp.	species		0
447422	Salegentibacter salinarum	species		0
619730	Terrabacter carboxydivorans	species		0
591202	Arcicella aurantiaca	species		0
577679	Prauserella flava	species		0
576117	Celeribacter halophilus	species		0
575302	Burkholderia sp.	species		0
572036	Daejeonella lutea	species		0
568105	Hwanghaeicola aestuarii	species		0
563996	Sphingomonas hankookensis	species		0
888	Desulfobotulus sapovorans	species		0
561365	Maribacter arcticus	species		0
561088	Aquamicrobium aerolatum	species		0
526729	Krasilnikoviella flava	species		0
397260	Sphingomonas sanxanigenens	species		0
509094	Brevundimonas sp.	species		0
504486	Cellulophaga tyrosinoxydans	species		0
490570	Pedococcus ginsenosidimutans	species		0
468058	Mucilaginibacter oryzae	species		0
454048	Bacillus sp.	species		0
561184	Mameliella alba	species		0
321325	Williamsia deligens	species		0
897	Desulfococcus multivorans	species		0
380392	Desulfomicrobium thermophilum	species		0
286803	Sporacetigenium mesophilum	species		0
394732	Parasphingorhabdus marina	species		0
394733	Parasphingorhabdus litoris	species		0
54294	Thermosyntropha lipolytica	species		0
105560	Methylibium petroleiphilum	species
117207	Sphingopyxis alaskensis	species
54571	Streptomyces venezuelae	species
366602	Caulobacter sp.	species
1772	Mycolicibacterium smegmatis	species
85698	Achromobacter xylosoxidans	species
1404	Priestia megaterium	species
1393	Brevibacillus brevis	species
85085	Pseudarthrobacter chlorophenolicus	species
60920	Sanguibacter keddieii	species
1355477	Bradyrhizobium diazoefficiens	species
40324	Stenotrophomonas maltophilia	species
2066	Kitasatospora setae	species
666685	Rhodanobacter denitrificans	species
294	Pseudomonas fluorescens	species
300	Pseudomonas mendocina	species
34073	Variovorax paradoxus	species
384	Rhizobium leguminosarum	species
408	Methylorubrum extorquens	species
1207075	Pseudomonas sp.	species
1575	Leifsonia xyli	species
380	Sinorhizobium fredii	species
324767	Bacillus infantis	species
382	Sinorhizobium meliloti	species
37919	Rhodococcus opacus	species	0
1625	Fructilactobacillus sanfranciscensis	species	0
983548	Dokdonia sp.	species	0
158899	Collimonas fungivorans	species	0
745310	Sphingomonas sp.	species	0
79209	Desulfosporosinus meridiei	species	0
28447	Clavibacter michiganensis	species	0
63186	Zobellia galactanivorans	species	0
1556	Gottschalkia acidurici	species	0
1861	Geodermatophilus obscurus	species	0
644	Aeromonas hydrophila	species	0
1501	Clostridium pasteurianum	species	0
2421	Thermosipho africanus	species	0
29494	Vibrio furnissii	species	0
2746	Halomonas elongata	species	0
907	Megasphaera elsdenii	species	0
259354	Desulfatibacillum alkenivorans	species	0
1496	Clostridioides difficile	species	0
853	Faecalibacterium prausnitzii	species	0
28262	Thermodesulfovibrio yellowstonii	species	0
1565	Desulfotomaculum nigrificans	species	0
28187	Acetohalobium arabaticum	species	0
837	Porphyromonas gingivalis	species	0
2020	Thermomonospora curvata	species	0
899	Desulfomicrobium baculatum	species	0
2054	Gordonia bronchialis	species	0
833	Fibrobacter succinogenes	species	0
324057	Paenibacillus sp.	species	0
831	Butyrivibrio fibrisolvens	species	0
314722	Pseudoxanthomonas suwonensis	species	0
2296	Desulfobacterium autotrophicum	species	0
74313	Brevundimonas subvibrioides	species	0
59600	Cellulophaga algicola	species	0
971	Selenomonas ruminantium	species	0
936476	Marinomonas posidonica	species	0
313985	Geobacter lovleyi	species	0
879	Desulfovibrio gigas	species	0
167642	Ilyobacter polytropus	species	0
1491	Clostridium botulinum	species	0
1852	Saccharomonospora viridis	species	0
313588	Croceibacter atlanticus	species	0
979	Cellulophaga lytica	species	0
748280	Pseudogulbenkiania sp.	species	0
313603	Maribacter sp.	species	0
139208	Isoptericola variabilis	species	0
31998	Methylobacterium radiotolerans	species	0
61624	Paenibacillus mucilaginosus	species	0
531813	Pelagibacterium halotolerans	species	0
81028	Treponema brennaborense	species	0
1006	Marivirga tractuosa	species	0
358220	Acidovorax sp.	species	0
283811	Stackebrandtia nassauensis	species	0
49338	Desulfitobacterium hafniense	species	0
65555	Desulfocapsa sulfexigens	species	0
58135	Desulfofundulus kuznetsovii	species	0
182337	Erwinia billingiae	species	0
108	Spirosoma linguale	species	0
531844	Flavobacteriaceae bacterium	species	0
984	Pedobacter heparinus	species	0
743722	Sphingobacterium sp.	species	0
2033	Microbacterium testaceum	species	0
37326	Nocardia brasiliensis	species	0
284016	Phenylobacterium zucineum	species	0
881	Desulfovibrio vulgaris	species	0
983544	Lacinutrix sp.	species	0
1063	Cereibacter sphaeroides	species	0
53358	Intrasporangium calvum	species	0
232259	Belliella baltica	species	0
354	Azotobacter vinelandii	species	0
94254	Dyadobacter fermentans	species	0
398743	Zunongwangia profunda	species	0
79329	Chitinophaga pinensis	species	0
103731	Saccharothrix espanaensis	species	0
287	Pseudomonas aeruginosa	species	1	1
1613	Limosilactobacillus fermentum	species	1	0.992595
4932	Saccharomyces cerevisiae	species	0.969722	0.559006
5207	Cryptococcus neoformans	species	1	0.298304
562	Escherichia coli	species		0
1280	Staphylococcus aureus	species		0
1351	Enterococcus faecalis	species		0
28901	Salmonella enterica	species		0
96241	Bacillus spizizenii	species		0
1639	Listeria monocytogenes	species		0
1613	Limosilactobacillus fermentum	species	1	1
28128	Prevotella corporis	species	1	1
817	Bacteroides fragilis	species	1	0.998584
5476	Candida albicans	species	1	0.99741
4932	Saccharomyces cerevisiae	species	1	0.880869
562	Escherichia coli	species	1	0.557964
2173	Methanobrevibacter smithii	species	1	0.223916
1680	Bifidobacterium adolescentis	species		0.0293344
423477	Veillonella rogosae	species		0
239935	Akkermansia muciniphila	species		0
1496	Clostridioides difficile	species		0
853	Faecalibacterium prausnitzii	species		0
851	Fusobacterium nucleatum	species		0
301301	Roseburia hominis	species		0
28901	Salmonella enterica	species		0
1010633	Digitaria exilis	species
265491	Astraeus odoratus	species
287	Pseudomonas aeruginosa	species	1	1
4932	Saccharomyces cerevisiae	species	0.907351	0.915218
562	Escherichia coli	species	1	0.517261
28901	Salmonella enterica	species	1	0.367612
5207	Cryptococcus neoformans	species		0
96241	Bacillus spizizenii	species		0
1639	Listeria monocytogenes	species		0
