# Supplementary material for: BugSplit enables genome-resolved metagenomics through highly accurate taxonomic binning of metagenomic assemblies
Source: Commun Biol. 2022 Feb 22;5:151. doi: 10.1038/s42003-022-03114-4 (PMC8864044; doi:10.1038/s42003-022-03114-4)
Supplement: Supplementary file 5 — Supplementary Data 3 [file 42003_2022_3114_MOESM5_ESM.csv]

tool	rank	metric	sample	value
Gold standard	strain	Bray-Curtis distance	zymo_even	0
Gold standard	species	Bray-Curtis distance	zymo_even	0
Gold standard	genus	Bray-Curtis distance	zymo_even	0
Gold standard	family	Bray-Curtis distance	zymo_even	0
Gold standard	order	Bray-Curtis distance	zymo_even	0
Gold standard	class	Bray-Curtis distance	zymo_even	0
Gold standard	phylum	Bray-Curtis distance	zymo_even	0
Gold standard	superkingdom	Bray-Curtis distance	zymo_even	0
Gold standard	superkingdom	Shannon diversity	zymo_even	0.167944147734173
Gold standard	superkingdom	Shannon equitability	zymo_even	0.242292189082415
Gold standard	phylum	Shannon diversity	zymo_even	0.830770743588234
Gold standard	phylum	Shannon equitability	zymo_even	0.599274415945191
Gold standard	class	Shannon diversity	zymo_even	0.830770743588234
Gold standard	class	Shannon equitability	zymo_even	0.599274415945191
Gold standard	order	Shannon diversity	zymo_even	1.46372284437992
Gold standard	order	Shannon equitability	zymo_even	0.816919273774251
Gold standard	family	Shannon diversity	zymo_even	2.02557859163483
Gold standard	family	Shannon equitability	zymo_even	0.921880545360781
Gold standard	genus	Shannon diversity	zymo_even	2.19193391496921
Gold standard	genus	Shannon equitability	zymo_even	0.951944803967721
Gold standard	species	Shannon diversity	zymo_even	2.19193391496921
Gold standard	species	Shannon equitability	zymo_even	0.951944803967721
Gold standard	strain	Shannon diversity	zymo_even	1.01772649737604
Gold standard	strain	Shannon equitability	zymo_even	0.734134485372856
Gold standard	strain	True positives	zymo_even	4
Gold standard	strain	False negatives	zymo_even	0
Gold standard	strain	False positives	zymo_even	0
Gold standard	strain	Completeness	zymo_even	1
Gold standard	strain	Purity	zymo_even	1
Gold standard	strain	F1 score	zymo_even	1
Gold standard	strain	Jaccard index	zymo_even	1
Gold standard	strain	Taxon counts	zymo_even	4
Gold standard	species	True positives	zymo_even	10
Gold standard	species	False negatives	zymo_even	0
Gold standard	species	False positives	zymo_even	0
Gold standard	species	Completeness	zymo_even	1
Gold standard	species	Purity	zymo_even	1
Gold standard	species	F1 score	zymo_even	1
Gold standard	species	Jaccard index	zymo_even	1
Gold standard	species	Taxon counts	zymo_even	10
Gold standard	genus	True positives	zymo_even	10
Gold standard	genus	False negatives	zymo_even	0
Gold standard	genus	False positives	zymo_even	0
Gold standard	genus	Completeness	zymo_even	1
Gold standard	genus	Purity	zymo_even	1
Gold standard	genus	F1 score	zymo_even	1
Gold standard	genus	Jaccard index	zymo_even	1
Gold standard	genus	Taxon counts	zymo_even	10
Gold standard	family	True positives	zymo_even	9
Gold standard	family	False negatives	zymo_even	0
Gold standard	family	False positives	zymo_even	0
Gold standard	family	Completeness	zymo_even	1
Gold standard	family	Purity	zymo_even	1
Gold standard	family	F1 score	zymo_even	1
Gold standard	family	Jaccard index	zymo_even	1
Gold standard	family	Taxon counts	zymo_even	9
Gold standard	order	True positives	zymo_even	6
Gold standard	order	False negatives	zymo_even	0
Gold standard	order	False positives	zymo_even	0
Gold standard	order	Completeness	zymo_even	1
Gold standard	order	Purity	zymo_even	1
Gold standard	order	F1 score	zymo_even	1
Gold standard	order	Jaccard index	zymo_even	1
Gold standard	order	Taxon counts	zymo_even	6
Gold standard	class	True positives	zymo_even	4
Gold standard	class	False negatives	zymo_even	0
Gold standard	class	False positives	zymo_even	0
Gold standard	class	Completeness	zymo_even	1
Gold standard	class	Purity	zymo_even	1
Gold standard	class	F1 score	zymo_even	1
Gold standard	class	Jaccard index	zymo_even	1
Gold standard	class	Taxon counts	zymo_even	4
Gold standard	phylum	True positives	zymo_even	4
Gold standard	phylum	False negatives	zymo_even	0
Gold standard	phylum	False positives	zymo_even	0
Gold standard	phylum	Completeness	zymo_even	1
Gold standard	phylum	Purity	zymo_even	1
Gold standard	phylum	F1 score	zymo_even	1
Gold standard	phylum	Jaccard index	zymo_even	1
Gold standard	phylum	Taxon counts	zymo_even	4
Gold standard	superkingdom	True positives	zymo_even	2
Gold standard	superkingdom	False negatives	zymo_even	0
Gold standard	superkingdom	False positives	zymo_even	0
Gold standard	superkingdom	Completeness	zymo_even	1
Gold standard	superkingdom	Purity	zymo_even	1
Gold standard	superkingdom	F1 score	zymo_even	1
Gold standard	superkingdom	Jaccard index	zymo_even	1
Gold standard	superkingdom	Taxon counts	zymo_even	2
Gold standard	strain	L1 norm error	zymo_even	0
Gold standard	species	L1 norm error	zymo_even	0
Gold standard	genus	L1 norm error	zymo_even	0
Gold standard	family	L1 norm error	zymo_even	0
Gold standard	order	L1 norm error	zymo_even	0
Gold standard	class	L1 norm error	zymo_even	0
Gold standard	phylum	L1 norm error	zymo_even	0
Gold standard	superkingdom	L1 norm error	zymo_even	0
Gold standard	na	Weighted UniFrac error	zymo_even	0
Gold standard	na	Unweighted UniFrac error	zymo_even	0
Gold standard	species	Bray-Curtis distance	zymo_gut	0
Gold standard	genus	Bray-Curtis distance	zymo_gut	0
Gold standard	family	Bray-Curtis distance	zymo_gut	0
Gold standard	order	Bray-Curtis distance	zymo_gut	0
Gold standard	class	Bray-Curtis distance	zymo_gut	0
Gold standard	phylum	Bray-Curtis distance	zymo_gut	0
Gold standard	superkingdom	Bray-Curtis distance	zymo_gut	0
Gold standard	strain	Bray-Curtis distance	zymo_gut	0
Gold standard	superkingdom	Shannon diversity	zymo_gut	0.240890783907022
Gold standard	superkingdom	Shannon equitability	zymo_gut	0.21926824084506
Gold standard	phylum	Shannon diversity	zymo_gut	1.28052582788545
Gold standard	phylum	Shannon equitability	zymo_gut	0.615802753873523
Gold standard	class	Shannon diversity	zymo_gut	1.73665519633972
Gold standard	class	Shannon equitability	zymo_gut	0.75421976873895
Gold standard	order	Shannon diversity	zymo_gut	1.73665519633972
Gold standard	order	Shannon equitability	zymo_gut	0.75421976873895
Gold standard	family	Shannon diversity	zymo_gut	2.13239976967537
Gold standard	family	Shannon equitability	zymo_gut	0.769100643225856
Gold standard	genus	Shannon diversity	zymo_gut	2.13306342699491
Gold standard	genus	Shannon equitability	zymo_gut	0.752877799149807
Gold standard	species	Shannon diversity	zymo_gut	2.13306342699491
Gold standard	species	Shannon equitability	zymo_gut	0.752877799149807
Gold standard	strain	Shannon diversity	zymo_gut	0.006907755278982
Gold standard	strain	Shannon equitability	zymo_gut	0
Gold standard	species	True positives	zymo_gut	17
Gold standard	species	False negatives	zymo_gut	0
Gold standard	species	False positives	zymo_gut	0
Gold standard	species	Completeness	zymo_gut	1
Gold standard	species	Purity	zymo_gut	1
Gold standard	species	F1 score	zymo_gut	1
Gold standard	species	Jaccard index	zymo_gut	1
Gold standard	species	Taxon counts	zymo_gut	17
Gold standard	genus	True positives	zymo_gut	17
Gold standard	genus	False negatives	zymo_gut	0
Gold standard	genus	False positives	zymo_gut	0
Gold standard	genus	Completeness	zymo_gut	1
Gold standard	genus	Purity	zymo_gut	1
Gold standard	genus	F1 score	zymo_gut	1
Gold standard	genus	Jaccard index	zymo_gut	1
Gold standard	genus	Taxon counts	zymo_gut	17
Gold standard	family	True positives	zymo_gut	16
Gold standard	family	False negatives	zymo_gut	0
Gold standard	family	False positives	zymo_gut	0
Gold standard	family	Completeness	zymo_gut	1
Gold standard	family	Purity	zymo_gut	1
Gold standard	family	F1 score	zymo_gut	1
Gold standard	family	Jaccard index	zymo_gut	1
Gold standard	family	Taxon counts	zymo_gut	16
Gold standard	order	True positives	zymo_gut	10
Gold standard	order	False negatives	zymo_gut	0
Gold standard	order	False positives	zymo_gut	0
Gold standard	order	Completeness	zymo_gut	1
Gold standard	order	Purity	zymo_gut	1
Gold standard	order	F1 score	zymo_gut	1
Gold standard	order	Jaccard index	zymo_gut	1
Gold standard	order	Taxon counts	zymo_gut	10
Gold standard	class	True positives	zymo_gut	10
Gold standard	class	False negatives	zymo_gut	0
Gold standard	class	False positives	zymo_gut	0
Gold standard	class	Completeness	zymo_gut	1
Gold standard	class	Purity	zymo_gut	1
Gold standard	class	F1 score	zymo_gut	1
Gold standard	class	Jaccard index	zymo_gut	1
Gold standard	class	Taxon counts	zymo_gut	10
Gold standard	phylum	True positives	zymo_gut	8
Gold standard	phylum	False negatives	zymo_gut	0
Gold standard	phylum	False positives	zymo_gut	0
Gold standard	phylum	Completeness	zymo_gut	1
Gold standard	phylum	Purity	zymo_gut	1
Gold standard	phylum	F1 score	zymo_gut	1
Gold standard	phylum	Jaccard index	zymo_gut	1
Gold standard	phylum	Taxon counts	zymo_gut	8
Gold standard	superkingdom	True positives	zymo_gut	3
Gold standard	superkingdom	False negatives	zymo_gut	0
Gold standard	superkingdom	False positives	zymo_gut	0
Gold standard	superkingdom	Completeness	zymo_gut	1
Gold standard	superkingdom	Purity	zymo_gut	1
Gold standard	superkingdom	F1 score	zymo_gut	1
Gold standard	superkingdom	Jaccard index	zymo_gut	1
Gold standard	superkingdom	Taxon counts	zymo_gut	3
Gold standard	strain	True positives	zymo_gut	1
Gold standard	strain	False negatives	zymo_gut	0
Gold standard	strain	False positives	zymo_gut	0
Gold standard	strain	Completeness	zymo_gut	1
Gold standard	strain	Purity	zymo_gut	1
Gold standard	strain	F1 score	zymo_gut	1
Gold standard	strain	Jaccard index	zymo_gut	1
Gold standard	strain	Taxon counts	zymo_gut	1
Gold standard	species	L1 norm error	zymo_gut	0
Gold standard	genus	L1 norm error	zymo_gut	0
Gold standard	family	L1 norm error	zymo_gut	0
Gold standard	order	L1 norm error	zymo_gut	0
Gold standard	class	L1 norm error	zymo_gut	0
Gold standard	phylum	L1 norm error	zymo_gut	0
Gold standard	superkingdom	L1 norm error	zymo_gut	0
Gold standard	strain	L1 norm error	zymo_gut	0
Gold standard	na	Weighted UniFrac error	zymo_gut	0
Gold standard	na	Unweighted UniFrac error	zymo_gut	0
Gold standard	strain	Bray-Curtis distance	zymo_log	0
Gold standard	species	Bray-Curtis distance	zymo_log	0
Gold standard	genus	Bray-Curtis distance	zymo_log	0
Gold standard	family	Bray-Curtis distance	zymo_log	0
Gold standard	order	Bray-Curtis distance	zymo_log	0
Gold standard	class	Bray-Curtis distance	zymo_log	0
Gold standard	phylum	Bray-Curtis distance	zymo_log	0
Gold standard	superkingdom	Bray-Curtis distance	zymo_log	0
Gold standard	superkingdom	Shannon diversity	zymo_log	0.051234847693258
Gold standard	superkingdom	Shannon equitability	zymo_log	0.073916260687765
Gold standard	phylum	Shannon diversity	zymo_log	0.354762146488349
Gold standard	phylum	Shannon equitability	zymo_log	0.255906794716932
Gold standard	class	Shannon diversity	zymo_log	0.354762146488349
Gold standard	class	Shannon equitability	zymo_log	0.255906794716932
Gold standard	order	Shannon diversity	zymo_log	0.364514579809407
Gold standard	order	Shannon equitability	zymo_log	0.203439460524493
Gold standard	family	Shannon diversity	zymo_log	0.414497911165365
Gold standard	family	Shannon equitability	zymo_log	0.188646129048801
Gold standard	genus	Shannon diversity	zymo_log	0.415731713146762
Gold standard	genus	Shannon equitability	zymo_log	0.180549988971824
Gold standard	species	Shannon diversity	zymo_log	0.415731713146762
Gold standard	species	Shannon equitability	zymo_log	0.180549988971824
Gold standard	strain	Shannon diversity	zymo_log	0.360985909042567
Gold standard	strain	Shannon equitability	zymo_log	0.260396290403253
Gold standard	strain	True positives	zymo_log	4
Gold standard	strain	False negatives	zymo_log	0
Gold standard	strain	False positives	zymo_log	0
Gold standard	strain	Completeness	zymo_log	1
Gold standard	strain	Purity	zymo_log	1
Gold standard	strain	F1 score	zymo_log	1
Gold standard	strain	Jaccard index	zymo_log	1
Gold standard	strain	Taxon counts	zymo_log	4
Gold standard	species	True positives	zymo_log	10
Gold standard	species	False negatives	zymo_log	0
Gold standard	species	False positives	zymo_log	0
Gold standard	species	Completeness	zymo_log	1
Gold standard	species	Purity	zymo_log	1
Gold standard	species	F1 score	zymo_log	1
Gold standard	species	Jaccard index	zymo_log	1
Gold standard	species	Taxon counts	zymo_log	10
Gold standard	genus	True positives	zymo_log	10
Gold standard	genus	False negatives	zymo_log	0
Gold standard	genus	False positives	zymo_log	0
Gold standard	genus	Completeness	zymo_log	1
Gold standard	genus	Purity	zymo_log	1
Gold standard	genus	F1 score	zymo_log	1
Gold standard	genus	Jaccard index	zymo_log	1
Gold standard	genus	Taxon counts	zymo_log	10
Gold standard	family	True positives	zymo_log	9
Gold standard	family	False negatives	zymo_log	0
Gold standard	family	False positives	zymo_log	0
Gold standard	family	Completeness	zymo_log	1
Gold standard	family	Purity	zymo_log	1
Gold standard	family	F1 score	zymo_log	1
Gold standard	family	Jaccard index	zymo_log	1
Gold standard	family	Taxon counts	zymo_log	9
Gold standard	order	True positives	zymo_log	6
Gold standard	order	False negatives	zymo_log	0
Gold standard	order	False positives	zymo_log	0
Gold standard	order	Completeness	zymo_log	1
Gold standard	order	Purity	zymo_log	1
Gold standard	order	F1 score	zymo_log	1
Gold standard	order	Jaccard index	zymo_log	1
Gold standard	order	Taxon counts	zymo_log	6
Gold standard	class	True positives	zymo_log	4
Gold standard	class	False negatives	zymo_log	0
Gold standard	class	False positives	zymo_log	0
Gold standard	class	Completeness	zymo_log	1
Gold standard	class	Purity	zymo_log	1
Gold standard	class	F1 score	zymo_log	1
Gold standard	class	Jaccard index	zymo_log	1
Gold standard	class	Taxon counts	zymo_log	4
Gold standard	phylum	True positives	zymo_log	4
Gold standard	phylum	False negatives	zymo_log	0
Gold standard	phylum	False positives	zymo_log	0
Gold standard	phylum	Completeness	zymo_log	1
Gold standard	phylum	Purity	zymo_log	1
Gold standard	phylum	F1 score	zymo_log	1
Gold standard	phylum	Jaccard index	zymo_log	1
Gold standard	phylum	Taxon counts	zymo_log	4
Gold standard	superkingdom	True positives	zymo_log	2
Gold standard	superkingdom	False negatives	zymo_log	0
Gold standard	superkingdom	False positives	zymo_log	0
Gold standard	superkingdom	Completeness	zymo_log	1
Gold standard	superkingdom	Purity	zymo_log	1
Gold standard	superkingdom	F1 score	zymo_log	1
Gold standard	superkingdom	Jaccard index	zymo_log	1
Gold standard	superkingdom	Taxon counts	zymo_log	2
Gold standard	strain	L1 norm error	zymo_log	0
Gold standard	species	L1 norm error	zymo_log	0
Gold standard	genus	L1 norm error	zymo_log	0
Gold standard	family	L1 norm error	zymo_log	0
Gold standard	order	L1 norm error	zymo_log	0
Gold standard	class	L1 norm error	zymo_log	0
Gold standard	phylum	L1 norm error	zymo_log	0
Gold standard	superkingdom	L1 norm error	zymo_log	0
Gold standard	na	Weighted UniFrac error	zymo_log	0
Gold standard	na	Unweighted UniFrac error	zymo_log	0
Gold standard	superkingdom	Bray-Curtis distance	cami_hc	0
Gold standard	phylum	Bray-Curtis distance	cami_hc	0
Gold standard	class	Bray-Curtis distance	cami_hc	0
Gold standard	order	Bray-Curtis distance	cami_hc	0
Gold standard	family	Bray-Curtis distance	cami_hc	0
Gold standard	genus	Bray-Curtis distance	cami_hc	0
Gold standard	species	Bray-Curtis distance	cami_hc	0
Gold standard	strain	Bray-Curtis distance	cami_hc	0
Gold standard	superkingdom	Shannon diversity	cami_hc	0.376170257539519
Gold standard	superkingdom	Shannon equitability	cami_hc	0.542698965082188
Gold standard	phylum	Shannon diversity	cami_hc	0.742826518178903
Gold standard	phylum	Shannon equitability	cami_hc	0.298935381835079
Gold standard	class	Shannon diversity	cami_hc	0.976457552665424
Gold standard	class	Shannon equitability	cami_hc	0.320726016194376
Gold standard	order	Shannon diversity	cami_hc	1.14831390903109
Gold standard	order	Shannon equitability	cami_hc	0.31129071126205
Gold standard	family	Shannon diversity	cami_hc	1.43142278508362
Gold standard	family	Shannon equitability	cami_hc	0.319704066143713
Gold standard	genus	Shannon diversity	cami_hc	1.62230055492848
Gold standard	genus	Shannon equitability	cami_hc	0.307962079832639
Gold standard	species	Shannon diversity	cami_hc	1.83198403919104
Gold standard	species	Shannon equitability	cami_hc	0.333508747005192
Gold standard	strain	Shannon diversity	cami_hc	6.66624238892784
Gold standard	strain	Shannon equitability	cami_hc	0.955166016208498
Gold standard	superkingdom	True positives	cami_hc	2
Gold standard	superkingdom	False negatives	cami_hc	0
Gold standard	superkingdom	False positives	cami_hc	0
Gold standard	superkingdom	Completeness	cami_hc	1
Gold standard	superkingdom	Purity	cami_hc	1
Gold standard	superkingdom	F1 score	cami_hc	1
Gold standard	superkingdom	Jaccard index	cami_hc	1
Gold standard	superkingdom	Taxon counts	cami_hc	2
Gold standard	phylum	True positives	cami_hc	12
Gold standard	phylum	False negatives	cami_hc	0
Gold standard	phylum	False positives	cami_hc	0
Gold standard	phylum	Completeness	cami_hc	1
Gold standard	phylum	Purity	cami_hc	1
Gold standard	phylum	F1 score	cami_hc	1
Gold standard	phylum	Jaccard index	cami_hc	1
Gold standard	phylum	Taxon counts	cami_hc	12
Gold standard	class	True positives	cami_hc	21
Gold standard	class	False negatives	cami_hc	0
Gold standard	class	False positives	cami_hc	0
Gold standard	class	Completeness	cami_hc	1
Gold standard	class	Purity	cami_hc	1
Gold standard	class	F1 score	cami_hc	1
Gold standard	class	Jaccard index	cami_hc	1
Gold standard	class	Taxon counts	cami_hc	21
Gold standard	order	True positives	cami_hc	40
Gold standard	order	False negatives	cami_hc	0
Gold standard	order	False positives	cami_hc	0
Gold standard	order	Completeness	cami_hc	1
Gold standard	order	Purity	cami_hc	1
Gold standard	order	F1 score	cami_hc	1
Gold standard	order	Jaccard index	cami_hc	1
Gold standard	order	Taxon counts	cami_hc	40
Gold standard	family	True positives	cami_hc	88
Gold standard	family	False negatives	cami_hc	0
Gold standard	family	False positives	cami_hc	0
Gold standard	family	Completeness	cami_hc	1
Gold standard	family	Purity	cami_hc	1
Gold standard	family	F1 score	cami_hc	1
Gold standard	family	Jaccard index	cami_hc	1
Gold standard	family	Taxon counts	cami_hc	88
Gold standard	genus	True positives	cami_hc	194
Gold standard	genus	False negatives	cami_hc	0
Gold standard	genus	False positives	cami_hc	0
Gold standard	genus	Completeness	cami_hc	1
Gold standard	genus	Purity	cami_hc	1
Gold standard	genus	F1 score	cami_hc	1
Gold standard	genus	Jaccard index	cami_hc	1
Gold standard	genus	Taxon counts	cami_hc	194
Gold standard	species	True positives	cami_hc	243
Gold standard	species	False negatives	cami_hc	0
Gold standard	species	False positives	cami_hc	0
Gold standard	species	Completeness	cami_hc	1
Gold standard	species	Purity	cami_hc	1
Gold standard	species	F1 score	cami_hc	1
Gold standard	species	Jaccard index	cami_hc	1
Gold standard	species	Taxon counts	cami_hc	243
Gold standard	strain	True positives	cami_hc	1074
Gold standard	strain	False negatives	cami_hc	0
Gold standard	strain	False positives	cami_hc	0
Gold standard	strain	Completeness	cami_hc	1
Gold standard	strain	Purity	cami_hc	1
Gold standard	strain	F1 score	cami_hc	1
Gold standard	strain	Jaccard index	cami_hc	1
Gold standard	strain	Taxon counts	cami_hc	1074
Gold standard	superkingdom	L1 norm error	cami_hc	0
Gold standard	phylum	L1 norm error	cami_hc	0
Gold standard	class	L1 norm error	cami_hc	0
Gold standard	order	L1 norm error	cami_hc	0
Gold standard	family	L1 norm error	cami_hc	0
Gold standard	genus	L1 norm error	cami_hc	0
Gold standard	species	L1 norm error	cami_hc	0
Gold standard	strain	L1 norm error	cami_hc	0
Gold standard	na	Weighted UniFrac error	cami_hc	0
Gold standard	na	Unweighted UniFrac error	cami_hc	0
BugSeq	strain	Bray-Curtis distance	zymo_even	0.999625184639286
BugSeq	species	Bray-Curtis distance	zymo_even	0.160713846839489
BugSeq	genus	Bray-Curtis distance	zymo_even	0.16079888407289
BugSeq	family	Bray-Curtis distance	zymo_even	0.160766099539041
BugSeq	order	Bray-Curtis distance	zymo_even	0.160893915403838
BugSeq	class	Bray-Curtis distance	zymo_even	0.161064333020714
BugSeq	phylum	Bray-Curtis distance	zymo_even	0.161064315981298
BugSeq	superkingdom	Bray-Curtis distance	zymo_even	0.020810079772407
BugSeq	superkingdom	Shannon diversity	zymo_even	0.213289383668228
BugSeq	superkingdom	Shannon equitability	zymo_even	0.153855768046208
BugSeq	phylum	Shannon diversity	zymo_even	0.709645571486032
BugSeq	phylum	Shannon equitability	zymo_even	0.308195155803463
BugSeq	class	Shannon diversity	zymo_even	0.709646308313262
BugSeq	class	Shannon equitability	zymo_even	0.268901437020589
BugSeq	order	Shannon diversity	zymo_even	1.31420804232474
BugSeq	order	Shannon equitability	zymo_even	0.446335635285194
BugSeq	family	Shannon diversity	zymo_even	1.99892955490819
BugSeq	family	Shannon equitability	zymo_even	0.582101631682663
BugSeq	genus	Shannon diversity	zymo_even	2.09142030506169
BugSeq	genus	Shannon equitability	zymo_even	0.510807108018926
BugSeq	species	Shannon diversity	zymo_even	2.09500454035916
BugSeq	species	Shannon equitability	zymo_even	0.439926086078192
BugSeq	strain	Shannon diversity	zymo_even	0.253681419188523
BugSeq	strain	Shannon equitability	zymo_even	0.045077913751403
BugSeq	strain	True positives	zymo_even	2
BugSeq	strain	False negatives	zymo_even	2
BugSeq	strain	False positives	zymo_even	276
BugSeq	strain	Completeness	zymo_even	0.5
BugSeq	strain	Purity	zymo_even	0.007194244604317
BugSeq	strain	F1 score	zymo_even	0.014184397163121
BugSeq	strain	Jaccard index	zymo_even	0.007142857142857
BugSeq	strain	Taxon counts	zymo_even	278
BugSeq	species	True positives	zymo_even	10
BugSeq	species	False negatives	zymo_even	0
BugSeq	species	False positives	zymo_even	107
BugSeq	species	Completeness	zymo_even	1
BugSeq	species	Purity	zymo_even	0.085470085470086
BugSeq	species	F1 score	zymo_even	0.15748031496063
BugSeq	species	Jaccard index	zymo_even	0.085470085470086
BugSeq	species	Taxon counts	zymo_even	117
BugSeq	genus	True positives	zymo_even	10
BugSeq	genus	False negatives	zymo_even	0
BugSeq	genus	False positives	zymo_even	50
BugSeq	genus	Completeness	zymo_even	1
BugSeq	genus	Purity	zymo_even	0.166666666666667
BugSeq	genus	F1 score	zymo_even	0.285714285714286
BugSeq	genus	Jaccard index	zymo_even	0.166666666666667
BugSeq	genus	Taxon counts	zymo_even	60
BugSeq	family	True positives	zymo_even	9
BugSeq	family	False negatives	zymo_even	0
BugSeq	family	False positives	zymo_even	22
BugSeq	family	Completeness	zymo_even	1
BugSeq	family	Purity	zymo_even	0.290322580645161
BugSeq	family	F1 score	zymo_even	0.45
BugSeq	family	Jaccard index	zymo_even	0.290322580645161
BugSeq	family	Taxon counts	zymo_even	31
BugSeq	order	True positives	zymo_even	6
BugSeq	order	False negatives	zymo_even	0
BugSeq	order	False positives	zymo_even	13
BugSeq	order	Completeness	zymo_even	1
BugSeq	order	Purity	zymo_even	0.31578947368421
BugSeq	order	F1 score	zymo_even	0.48
BugSeq	order	Jaccard index	zymo_even	0.31578947368421
BugSeq	order	Taxon counts	zymo_even	19
BugSeq	class	True positives	zymo_even	4
BugSeq	class	False negatives	zymo_even	0
BugSeq	class	False positives	zymo_even	10
BugSeq	class	Completeness	zymo_even	1
BugSeq	class	Purity	zymo_even	0.285714285714286
BugSeq	class	F1 score	zymo_even	0.444444444444444
BugSeq	class	Jaccard index	zymo_even	0.285714285714286
BugSeq	class	Taxon counts	zymo_even	14
BugSeq	phylum	True positives	zymo_even	4
BugSeq	phylum	False negatives	zymo_even	0
BugSeq	phylum	False positives	zymo_even	6
BugSeq	phylum	Completeness	zymo_even	1
BugSeq	phylum	Purity	zymo_even	0.4
BugSeq	phylum	F1 score	zymo_even	0.571428571428571
BugSeq	phylum	Jaccard index	zymo_even	0.4
BugSeq	phylum	Taxon counts	zymo_even	10
BugSeq	superkingdom	True positives	zymo_even	2
BugSeq	superkingdom	False negatives	zymo_even	0
BugSeq	superkingdom	False positives	zymo_even	2
BugSeq	superkingdom	Completeness	zymo_even	1
BugSeq	superkingdom	Purity	zymo_even	0.5
BugSeq	superkingdom	F1 score	zymo_even	0.666666666666667
BugSeq	superkingdom	Jaccard index	zymo_even	0.5
BugSeq	superkingdom	Taxon counts	zymo_even	4
BugSeq	strain	L1 norm error	zymo_even	0.533502739999996
BugSeq	species	L1 norm error	zymo_even	0.31630111
BugSeq	genus	L1 norm error	zymo_even	0.31650054
BugSeq	family	L1 norm error	zymo_even	0.31650027
BugSeq	order	L1 norm error	zymo_even	0.31680015
BugSeq	class	L1 norm error	zymo_even	0.31720012
BugSeq	phylum	L1 norm error	zymo_even	0.31720008
BugSeq	superkingdom	L1 norm error	zymo_even	0.04100002
BugSeq	na	Weighted UniFrac error	zymo_even	2.55962576418776
BugSeq	na	Unweighted UniFrac error	zymo_even	2930.99948042674
BugSeq	strain	Bray-Curtis distance	zymo_log	0.999999961489947
BugSeq	species	Bray-Curtis distance	zymo_log	0.036988307536306
BugSeq	genus	Bray-Curtis distance	zymo_log	0.028066713314362
BugSeq	family	Bray-Curtis distance	zymo_log	0.028066669276465
BugSeq	order	Bray-Curtis distance	zymo_log	0.028065738101976
BugSeq	class	Bray-Curtis distance	zymo_log	0.028065728536975
BugSeq	phylum	Bray-Curtis distance	zymo_log	0.028065708838145
BugSeq	superkingdom	Bray-Curtis distance	zymo_log	0.012809805635182
BugSeq	superkingdom	Shannon diversity	zymo_log	0.070211828423606
BugSeq	superkingdom	Shannon equitability	zymo_log	0.06390956040436
BugSeq	phylum	Shannon diversity	zymo_log	0.271497465308275
BugSeq	phylum	Shannon equitability	zymo_log	0.123563821426676
BugSeq	class	Shannon diversity	zymo_log	0.271498202135505
BugSeq	class	Shannon equitability	zymo_log	0.105849342150053
BugSeq	order	Shannon diversity	zymo_log	0.280684332332653
BugSeq	order	Shannon equitability	zymo_log	0.099069253969702
BugSeq	family	Shannon diversity	zymo_log	0.341372021025779
BugSeq	family	Shannon equitability	zymo_log	0.106053181172268
BugSeq	genus	Shannon diversity	zymo_log	0.34206708321476
BugSeq	genus	Shannon equitability	zymo_log	0.095455637067774
BugSeq	species	Shannon diversity	zymo_log	0.341810200965551
BugSeq	species	Shannon equitability	zymo_log	0.08650699002902
BugSeq	strain	Shannon diversity	zymo_log	0.241935792824191
BugSeq	strain	Shannon equitability	zymo_log	0.054750966214378
BugSeq	strain	True positives	zymo_log	2
BugSeq	strain	False negatives	zymo_log	2
BugSeq	strain	False positives	zymo_log	81
BugSeq	strain	Completeness	zymo_log	0.5
BugSeq	strain	Purity	zymo_log	0.024096385542169
BugSeq	strain	F1 score	zymo_log	0.045977011494253
BugSeq	strain	Jaccard index	zymo_log	0.023529411764706
BugSeq	strain	Taxon counts	zymo_log	83
BugSeq	species	True positives	zymo_log	9
BugSeq	species	False negatives	zymo_log	1
BugSeq	species	False positives	zymo_log	43
BugSeq	species	Completeness	zymo_log	0.9
BugSeq	species	Purity	zymo_log	0.173076923076923
BugSeq	species	F1 score	zymo_log	0.290322580645161
BugSeq	species	Jaccard index	zymo_log	0.169811320754717
BugSeq	species	Taxon counts	zymo_log	52
BugSeq	genus	True positives	zymo_log	10
BugSeq	genus	False negatives	zymo_log	0
BugSeq	genus	False positives	zymo_log	26
BugSeq	genus	Completeness	zymo_log	1
BugSeq	genus	Purity	zymo_log	0.277777777777778
BugSeq	genus	F1 score	zymo_log	0.434782608695652
BugSeq	genus	Jaccard index	zymo_log	0.277777777777778
BugSeq	genus	Taxon counts	zymo_log	36
BugSeq	family	True positives	zymo_log	9
BugSeq	family	False negatives	zymo_log	0
BugSeq	family	False positives	zymo_log	16
BugSeq	family	Completeness	zymo_log	1
BugSeq	family	Purity	zymo_log	0.36
BugSeq	family	F1 score	zymo_log	0.529411764705882
BugSeq	family	Jaccard index	zymo_log	0.36
BugSeq	family	Taxon counts	zymo_log	25
BugSeq	order	True positives	zymo_log	6
BugSeq	order	False negatives	zymo_log	0
BugSeq	order	False positives	zymo_log	11
BugSeq	order	Completeness	zymo_log	1
BugSeq	order	Purity	zymo_log	0.352941176470588
BugSeq	order	F1 score	zymo_log	0.521739130434783
BugSeq	order	Jaccard index	zymo_log	0.352941176470588
BugSeq	order	Taxon counts	zymo_log	17
BugSeq	class	True positives	zymo_log	4
BugSeq	class	False negatives	zymo_log	0
BugSeq	class	False positives	zymo_log	9
BugSeq	class	Completeness	zymo_log	1
BugSeq	class	Purity	zymo_log	0.307692307692308
BugSeq	class	F1 score	zymo_log	0.470588235294118
BugSeq	class	Jaccard index	zymo_log	0.307692307692308
BugSeq	class	Taxon counts	zymo_log	13
BugSeq	phylum	True positives	zymo_log	4
BugSeq	phylum	False negatives	zymo_log	0
BugSeq	phylum	False positives	zymo_log	5
BugSeq	phylum	Completeness	zymo_log	1
BugSeq	phylum	Purity	zymo_log	0.444444444444444
BugSeq	phylum	F1 score	zymo_log	0.615384615384615
BugSeq	phylum	Jaccard index	zymo_log	0.444444444444444
BugSeq	phylum	Taxon counts	zymo_log	9
BugSeq	superkingdom	True positives	zymo_log	2
BugSeq	superkingdom	False negatives	zymo_log	0
BugSeq	superkingdom	False positives	zymo_log	1
BugSeq	superkingdom	Completeness	zymo_log	1
BugSeq	superkingdom	Purity	zymo_log	0.666666666666667
BugSeq	superkingdom	F1 score	zymo_log	0.8
BugSeq	superkingdom	Jaccard index	zymo_log	0.666666666666667
BugSeq	superkingdom	Taxon counts	zymo_log	3
BugSeq	strain	L1 norm error	zymo_log	1.03868979
BugSeq	species	L1 norm error	zymo_log	0.07299229
BugSeq	genus	L1 norm error	zymo_log	0.05539213
BugSeq	family	L1 norm error	zymo_log	0.05539204
BugSeq	order	L1 norm error	zymo_log	0.0553902
BugSeq	class	L1 norm error	zymo_log	0.05539018
BugSeq	phylum	L1 norm error	zymo_log	0.05539014
BugSeq	superkingdom	L1 norm error	zymo_log	0.02528768
BugSeq	na	Weighted UniFrac error	zymo_log	1.52565893639734
BugSeq	na	Unweighted UniFrac error	zymo_log	920.999998286124
BugSplit	species	Bray-Curtis distance	zymo_gut	0.548363793190011
BugSplit	genus	Bray-Curtis distance	zymo_gut	0.283826395697189
BugSplit	family	Bray-Curtis distance	zymo_gut	0.283911142055734
BugSplit	order	Bray-Curtis distance	zymo_gut	0.269232982688323
BugSplit	class	Bray-Curtis distance	zymo_gut	0.269232982688323
BugSplit	phylum	Bray-Curtis distance	zymo_gut	0.211815713124263
BugSplit	superkingdom	Bray-Curtis distance	zymo_gut	0.080631087690024
BugSplit	superkingdom	Shannon diversity	zymo_gut	0.041695964447626
BugSplit	superkingdom	Shannon equitability	zymo_gut	0.030077280566836
BugSplit	phylum	Shannon diversity	zymo_gut	1.35012213987236
BugSplit	phylum	Shannon equitability	zymo_gut	0.614467066224594
BugSplit	class	Shannon diversity	zymo_gut	1.68259914799402
BugSplit	class	Shannon equitability	zymo_gut	0.701698346496345
BugSplit	order	Shannon diversity	zymo_gut	1.68259914799402
BugSplit	order	Shannon equitability	zymo_gut	0.701698346496345
BugSplit	family	Shannon diversity	zymo_gut	2.0406972150691
BugSplit	family	Shannon equitability	zymo_gut	0.753566981231927
BugSplit	genus	Shannon diversity	zymo_gut	2.04032815296908
BugSplit	genus	Shannon equitability	zymo_gut	0.753430697901627
BugSplit	species	Shannon diversity	zymo_gut	1.25055649683524
BugSplit	species	Shannon equitability	zymo_gut	0.50326095627855
BugSplit	species	True positives	zymo_gut	11
BugSplit	species	False negatives	zymo_gut	6
BugSplit	species	False positives	zymo_gut	1
BugSplit	species	Completeness	zymo_gut	0.647058823529412
BugSplit	species	Purity	zymo_gut	0.916666666666667
BugSplit	species	F1 score	zymo_gut	0.758620689655172
BugSplit	species	Jaccard index	zymo_gut	0.611111111111111
BugSplit	species	Taxon counts	zymo_gut	12
BugSplit	genus	True positives	zymo_gut	14
BugSplit	genus	False negatives	zymo_gut	3
BugSplit	genus	False positives	zymo_gut	1
BugSplit	genus	Completeness	zymo_gut	0.823529411764706
BugSplit	genus	Purity	zymo_gut	0.933333333333333
BugSplit	genus	F1 score	zymo_gut	0.875
BugSplit	genus	Jaccard index	zymo_gut	0.777777777777778
BugSplit	genus	Taxon counts	zymo_gut	15
BugSplit	family	True positives	zymo_gut	14
BugSplit	family	False negatives	zymo_gut	2
BugSplit	family	False positives	zymo_gut	1
BugSplit	family	Completeness	zymo_gut	0.875
BugSplit	family	Purity	zymo_gut	0.933333333333333
BugSplit	family	F1 score	zymo_gut	0.903225806451613
BugSplit	family	Jaccard index	zymo_gut	0.823529411764706
BugSplit	family	Taxon counts	zymo_gut	15
BugSplit	order	True positives	zymo_gut	10
BugSplit	order	False negatives	zymo_gut	0
BugSplit	order	False positives	zymo_gut	1
BugSplit	order	Completeness	zymo_gut	1
BugSplit	order	Purity	zymo_gut	0.909090909090909
BugSplit	order	F1 score	zymo_gut	0.952380952380952
BugSplit	order	Jaccard index	zymo_gut	0.909090909090909
BugSplit	order	Taxon counts	zymo_gut	11
BugSplit	class	True positives	zymo_gut	10
BugSplit	class	False negatives	zymo_gut	0
BugSplit	class	False positives	zymo_gut	1
BugSplit	class	Completeness	zymo_gut	1
BugSplit	class	Purity	zymo_gut	0.909090909090909
BugSplit	class	F1 score	zymo_gut	0.952380952380952
BugSplit	class	Jaccard index	zymo_gut	0.909090909090909
BugSplit	class	Taxon counts	zymo_gut	11
BugSplit	phylum	True positives	zymo_gut	8
BugSplit	phylum	False negatives	zymo_gut	0
BugSplit	phylum	False positives	zymo_gut	1
BugSplit	phylum	Completeness	zymo_gut	1
BugSplit	phylum	Purity	zymo_gut	0.888888888888889
BugSplit	phylum	F1 score	zymo_gut	0.941176470588235
BugSplit	phylum	Jaccard index	zymo_gut	0.888888888888889
BugSplit	phylum	Taxon counts	zymo_gut	9
BugSplit	superkingdom	True positives	zymo_gut	3
BugSplit	superkingdom	False negatives	zymo_gut	0
BugSplit	superkingdom	False positives	zymo_gut	1
BugSplit	superkingdom	Completeness	zymo_gut	1
BugSplit	superkingdom	Purity	zymo_gut	0.75
BugSplit	superkingdom	F1 score	zymo_gut	0.857142857142857
BugSplit	superkingdom	Jaccard index	zymo_gut	0.75
BugSplit	superkingdom	Taxon counts	zymo_gut	4
BugSplit	strain	True positives	zymo_gut	0
BugSplit	strain	False negatives	zymo_gut	1
BugSplit	strain	False positives	zymo_gut	0
BugSplit	strain	Completeness	zymo_gut	0
BugSplit	strain	Purity	zymo_gut	0
BugSplit	strain	Jaccard index	zymo_gut	0
BugSplit	strain	Taxon counts	zymo_gut	0
BugSplit	species	L1 norm error	zymo_gut	0.79601098
BugSplit	genus	L1 norm error	zymo_gut	0.52931101
BugSplit	family	L1 norm error	zymo_gut	0.52961101
BugSplit	order	L1 norm error	zymo_gut	0.50511099
BugSplit	class	L1 norm error	zymo_gut	0.50511099
BugSplit	phylum	L1 norm error	zymo_gut	0.39741099
BugSplit	superkingdom	L1 norm error	zymo_gut	0.151289
BugSplit	na	Weighted UniFrac error	zymo_gut	3.48614964899632
BugSplit	na	Unweighted UniFrac error	zymo_gut	38.9993928152442
BugSplit	species	Bray-Curtis distance	zymo_log	0.057506397611992
BugSplit	genus	Bray-Curtis distance	zymo_log	0.056513980841345
BugSplit	family	Bray-Curtis distance	zymo_log	0.056513986416947
BugSplit	order	Bray-Curtis distance	zymo_log	0.055141868484208
BugSplit	class	Bray-Curtis distance	zymo_log	0.05508619338177
BugSplit	phylum	Bray-Curtis distance	zymo_log	0.05508619338177
BugSplit	superkingdom	Bray-Curtis distance	zymo_log	0.055086198949544
BugSplit	superkingdom	Shannon diversity	zymo_log	0.138976724212499
BugSplit	superkingdom	Shannon equitability	zymo_log	0.200501030820365
BugSplit	phylum	Shannon diversity	zymo_log	0.401331309256101
BugSplit	phylum	Shannon equitability	zymo_log	0.365307500558409
BugSplit	class	Shannon diversity	zymo_log	0.401331309256101
BugSplit	class	Shannon equitability	zymo_log	0.365307500558409
BugSplit	order	Shannon diversity	zymo_log	0.406942055032495
BugSplit	order	Shannon equitability	zymo_log	0.293546642362272
BugSplit	family	Shannon diversity	zymo_log	0.461715453111374
BugSplit	family	Shannon equitability	zymo_log	0.286879940844117
BugSplit	genus	Shannon diversity	zymo_log	0.462436555822826
BugSplit	genus	Shannon equitability	zymo_log	0.258090755910478
BugSplit	species	Shannon diversity	zymo_log	0.459075565572833
BugSplit	species	Shannon equitability	zymo_log	0.235918172170335
BugSplit	strain	True positives	zymo_log	0
BugSplit	strain	False negatives	zymo_log	4
BugSplit	strain	False positives	zymo_log	0
BugSplit	strain	Completeness	zymo_log	0
BugSplit	strain	Purity	zymo_log	0
BugSplit	strain	Jaccard index	zymo_log	0
BugSplit	strain	Taxon counts	zymo_log	0
BugSplit	species	True positives	zymo_log	6
BugSplit	species	False negatives	zymo_log	4
BugSplit	species	False positives	zymo_log	1
BugSplit	species	Completeness	zymo_log	0.6
BugSplit	species	Purity	zymo_log	0.857142857142857
BugSplit	species	F1 score	zymo_log	0.705882352941176
BugSplit	species	Jaccard index	zymo_log	0.545454545454545
BugSplit	species	Taxon counts	zymo_log	7
BugSplit	genus	True positives	zymo_log	6
BugSplit	genus	False negatives	zymo_log	4
BugSplit	genus	False positives	zymo_log	0
BugSplit	genus	Completeness	zymo_log	0.6
BugSplit	genus	Purity	zymo_log	1
BugSplit	genus	F1 score	zymo_log	0.75
BugSplit	genus	Jaccard index	zymo_log	0.6
BugSplit	genus	Taxon counts	zymo_log	6
BugSplit	family	True positives	zymo_log	5
BugSplit	family	False negatives	zymo_log	4
BugSplit	family	False positives	zymo_log	0
BugSplit	family	Completeness	zymo_log	0.555555555555556
BugSplit	family	Purity	zymo_log	1
BugSplit	family	F1 score	zymo_log	0.714285714285714
BugSplit	family	Jaccard index	zymo_log	0.555555555555556
BugSplit	family	Taxon counts	zymo_log	5
BugSplit	order	True positives	zymo_log	4
BugSplit	order	False negatives	zymo_log	2
BugSplit	order	False positives	zymo_log	0
BugSplit	order	Completeness	zymo_log	0.666666666666667
BugSplit	order	Purity	zymo_log	1
BugSplit	order	F1 score	zymo_log	0.8
BugSplit	order	Jaccard index	zymo_log	0.666666666666667
BugSplit	order	Taxon counts	zymo_log	4
BugSplit	class	True positives	zymo_log	3
BugSplit	class	False negatives	zymo_log	1
BugSplit	class	False positives	zymo_log	0
BugSplit	class	Completeness	zymo_log	0.75
BugSplit	class	Purity	zymo_log	1
BugSplit	class	F1 score	zymo_log	0.857142857142857
BugSplit	class	Jaccard index	zymo_log	0.75
BugSplit	class	Taxon counts	zymo_log	3
BugSplit	phylum	True positives	zymo_log	3
BugSplit	phylum	False negatives	zymo_log	1
BugSplit	phylum	False positives	zymo_log	0
BugSplit	phylum	Completeness	zymo_log	0.75
BugSplit	phylum	Purity	zymo_log	1
BugSplit	phylum	F1 score	zymo_log	0.857142857142857
BugSplit	phylum	Jaccard index	zymo_log	0.75
BugSplit	phylum	Taxon counts	zymo_log	3
BugSplit	superkingdom	True positives	zymo_log	2
BugSplit	superkingdom	False negatives	zymo_log	0
BugSplit	superkingdom	False positives	zymo_log	0
BugSplit	superkingdom	Completeness	zymo_log	1
BugSplit	superkingdom	Purity	zymo_log	1
BugSplit	superkingdom	F1 score	zymo_log	1
BugSplit	superkingdom	Jaccard index	zymo_log	1
BugSplit	superkingdom	Taxon counts	zymo_log	2
BugSplit	species	L1 norm error	zymo_log	0.10888766
BugSplit	genus	L1 norm error	zymo_log	0.10708765
BugSplit	family	L1 norm error	zymo_log	0.10708766
BugSplit	order	L1 norm error	zymo_log	0.10448765
BugSplit	class	L1 norm error	zymo_log	0.10438766
BugSplit	phylum	L1 norm error	zymo_log	0.10438766
BugSplit	superkingdom	L1 norm error	zymo_log	0.10438767
BugSplit	na	Weighted UniFrac error	zymo_log	1.06437394579547
BugSplit	na	Unweighted UniFrac error	zymo_log	48.9999999776611
BugSplit	species	Bray-Curtis distance	zymo_even	0.102992093790483
BugSplit	genus	Bray-Curtis distance	zymo_even	0.101037590344954
BugSplit	family	Bray-Curtis distance	zymo_even	0.100979898816648
BugSplit	order	Bray-Curtis distance	zymo_even	0.082438003801541
BugSplit	class	Bray-Curtis distance	zymo_even	0.048163072204537
BugSplit	phylum	Bray-Curtis distance	zymo_even	0.048163072204537
BugSplit	superkingdom	Bray-Curtis distance	zymo_even	0.048163083190996
BugSplit	superkingdom	Shannon diversity	zymo_even	0.245651324628146
BugSplit	superkingdom	Shannon equitability	zymo_even	0.354399947828831
BugSplit	phylum	Shannon diversity	zymo_even	0.813912120701758
BugSplit	phylum	Shannon equitability	zymo_even	0.587113490127923
BugSplit	class	Shannon diversity	zymo_even	0.813912120701758
BugSplit	class	Shannon equitability	zymo_even	0.587113490127923
BugSplit	order	Shannon diversity	zymo_even	1.3684046950957
BugSplit	order	Shannon equitability	zymo_even	0.763721201755528
BugSplit	family	Shannon diversity	zymo_even	1.93230457773789
BugSplit	family	Shannon equitability	zymo_even	0.879429712223819
BugSplit	genus	Shannon diversity	zymo_even	2.06113427178997
BugSplit	genus	Shannon equitability	zymo_even	0.895139240700059
BugSplit	species	Shannon diversity	zymo_even	2.05234610026157
BugSplit	species	Shannon equitability	zymo_even	0.855894802222308
BugSplit	strain	True positives	zymo_even	0
BugSplit	strain	False negatives	zymo_even	4
BugSplit	strain	False positives	zymo_even	0
BugSplit	strain	Completeness	zymo_even	0
BugSplit	strain	Purity	zymo_even	0
BugSplit	strain	Jaccard index	zymo_even	0
BugSplit	strain	Taxon counts	zymo_even	0
BugSplit	species	True positives	zymo_even	10
BugSplit	species	False negatives	zymo_even	0
BugSplit	species	False positives	zymo_even	1
BugSplit	species	Completeness	zymo_even	1
BugSplit	species	Purity	zymo_even	0.909090909090909
BugSplit	species	F1 score	zymo_even	0.952380952380952
BugSplit	species	Jaccard index	zymo_even	0.909090909090909
BugSplit	species	Taxon counts	zymo_even	11
BugSplit	genus	True positives	zymo_even	10
BugSplit	genus	False negatives	zymo_even	0
BugSplit	genus	False positives	zymo_even	0
BugSplit	genus	Completeness	zymo_even	1
BugSplit	genus	Purity	zymo_even	1
BugSplit	genus	F1 score	zymo_even	1
BugSplit	genus	Jaccard index	zymo_even	1
BugSplit	genus	Taxon counts	zymo_even	10
BugSplit	family	True positives	zymo_even	9
BugSplit	family	False negatives	zymo_even	0
BugSplit	family	False positives	zymo_even	0
BugSplit	family	Completeness	zymo_even	1
BugSplit	family	Purity	zymo_even	1
BugSplit	family	F1 score	zymo_even	1
BugSplit	family	Jaccard index	zymo_even	1
BugSplit	family	Taxon counts	zymo_even	9
BugSplit	order	True positives	zymo_even	6
BugSplit	order	False negatives	zymo_even	0
BugSplit	order	False positives	zymo_even	0
BugSplit	order	Completeness	zymo_even	1
BugSplit	order	Purity	zymo_even	1
BugSplit	order	F1 score	zymo_even	1
BugSplit	order	Jaccard index	zymo_even	1
BugSplit	order	Taxon counts	zymo_even	6
BugSplit	class	True positives	zymo_even	4
BugSplit	class	False negatives	zymo_even	0
BugSplit	class	False positives	zymo_even	0
BugSplit	class	Completeness	zymo_even	1
BugSplit	class	Purity	zymo_even	1
BugSplit	class	F1 score	zymo_even	1
BugSplit	class	Jaccard index	zymo_even	1
BugSplit	class	Taxon counts	zymo_even	4
BugSplit	phylum	True positives	zymo_even	4
BugSplit	phylum	False negatives	zymo_even	0
BugSplit	phylum	False positives	zymo_even	0
BugSplit	phylum	Completeness	zymo_even	1
BugSplit	phylum	Purity	zymo_even	1
BugSplit	phylum	F1 score	zymo_even	1
BugSplit	phylum	Jaccard index	zymo_even	1
BugSplit	phylum	Taxon counts	zymo_even	4
BugSplit	superkingdom	True positives	zymo_even	2
BugSplit	superkingdom	False negatives	zymo_even	0
BugSplit	superkingdom	False positives	zymo_even	0
BugSplit	superkingdom	Completeness	zymo_even	1
BugSplit	superkingdom	Purity	zymo_even	1
BugSplit	superkingdom	F1 score	zymo_even	1
BugSplit	superkingdom	Jaccard index	zymo_even	1
BugSplit	superkingdom	Taxon counts	zymo_even	2
BugSplit	species	L1 norm error	zymo_even	0.19619995
BugSplit	genus	L1 norm error	zymo_even	0.19279994
BugSplit	family	L1 norm error	zymo_even	0.19269995
BugSplit	order	L1 norm error	zymo_even	0.15729996
BugSplit	class	L1 norm error	zymo_even	0.09189996
BugSplit	phylum	L1 norm error	zymo_even	0.09189996
BugSplit	superkingdom	L1 norm error	zymo_even	0.09189998
BugSplit	na	Weighted UniFrac error	zymo_even	1.36935144390813
BugSplit	na	Unweighted UniFrac error	zymo_even	30.9990086884923
Centrifuge	species	Bray-Curtis distance	zymo_even	0.240686100061197
Centrifuge	genus	Bray-Curtis distance	zymo_even	0.311094378312738
Centrifuge	family	Bray-Curtis distance	zymo_even	0.181170402315156
Centrifuge	order	Bray-Curtis distance	zymo_even	0.171392255488219
Centrifuge	class	Bray-Curtis distance	zymo_even	0.170372326025907
Centrifuge	phylum	Bray-Curtis distance	zymo_even	0.164929043508344
Centrifuge	superkingdom	Bray-Curtis distance	zymo_even	0.015021039154395
Centrifuge	superkingdom	Shannon diversity	zymo_even	0.2142584578085
Centrifuge	superkingdom	Shannon equitability	zymo_even	0.15455480727442
Centrifuge	phylum	Shannon diversity	zymo_even	0.776049678322127
Centrifuge	phylum	Shannon equitability	zymo_even	0.191946534167443
Centrifuge	class	Shannon diversity	zymo_even	0.820480559347433
Centrifuge	class	Shannon equitability	zymo_even	0.172917238255725
Centrifuge	order	Shannon diversity	zymo_even	1.45512233827137
Centrifuge	order	Shannon equitability	zymo_even	0.263539371176922
Centrifuge	family	Shannon diversity	zymo_even	2.14985021754532
Centrifuge	family	Shannon equitability	zymo_even	0.341005262302933
Centrifuge	genus	Shannon diversity	zymo_even	2.22346193086285
Centrifuge	genus	Shannon equitability	zymo_even	0.299731427960198
Centrifuge	species	Shannon diversity	zymo_even	1.88139827195937
Centrifuge	species	Shannon equitability	zymo_even	0.219010606194735
Centrifuge	strain	True positives	zymo_even	0
Centrifuge	strain	False negatives	zymo_even	4
Centrifuge	strain	False positives	zymo_even	0
Centrifuge	strain	Completeness	zymo_even	0
Centrifuge	strain	Purity	zymo_even	0
Centrifuge	strain	Jaccard index	zymo_even	0
Centrifuge	strain	Taxon counts	zymo_even	0
Centrifuge	species	True positives	zymo_even	9
Centrifuge	species	False negatives	zymo_even	1
Centrifuge	species	False positives	zymo_even	5371
Centrifuge	species	Completeness	zymo_even	0.9
Centrifuge	species	Purity	zymo_even	0.001672862453532
Centrifuge	species	F1 score	zymo_even	0.003339517625232
Centrifuge	species	Jaccard index	zymo_even	0.00167255157034
Centrifuge	species	Taxon counts	zymo_even	5380
Centrifuge	genus	True positives	zymo_even	9
Centrifuge	genus	False negatives	zymo_even	1
Centrifuge	genus	False positives	zymo_even	1657
Centrifuge	genus	Completeness	zymo_even	0.9
Centrifuge	genus	Purity	zymo_even	0.005402160864346
Centrifuge	genus	F1 score	zymo_even	0.010739856801909
Centrifuge	genus	Jaccard index	zymo_even	0.005398920215957
Centrifuge	genus	Taxon counts	zymo_even	1666
Centrifuge	family	True positives	zymo_even	9
Centrifuge	family	False negatives	zymo_even	0
Centrifuge	family	False positives	zymo_even	538
Centrifuge	family	Completeness	zymo_even	1
Centrifuge	family	Purity	zymo_even	0.016453382084095
Centrifuge	family	F1 score	zymo_even	0.032374100719425
Centrifuge	family	Jaccard index	zymo_even	0.016453382084095
Centrifuge	family	Taxon counts	zymo_even	547
Centrifuge	order	True positives	zymo_even	6
Centrifuge	order	False negatives	zymo_even	0
Centrifuge	order	False positives	zymo_even	244
Centrifuge	order	Completeness	zymo_even	1
Centrifuge	order	Purity	zymo_even	0.024
Centrifuge	order	F1 score	zymo_even	0.046875
Centrifuge	order	Jaccard index	zymo_even	0.024
Centrifuge	order	Taxon counts	zymo_even	250
Centrifuge	class	True positives	zymo_even	4
Centrifuge	class	False negatives	zymo_even	0
Centrifuge	class	False positives	zymo_even	111
Centrifuge	class	Completeness	zymo_even	1
Centrifuge	class	Purity	zymo_even	0.034782608695652
Centrifuge	class	F1 score	zymo_even	0.067226890756303
Centrifuge	class	Jaccard index	zymo_even	0.034782608695652
Centrifuge	class	Taxon counts	zymo_even	115
Centrifuge	phylum	True positives	zymo_even	4
Centrifuge	phylum	False negatives	zymo_even	0
Centrifuge	phylum	False positives	zymo_even	53
Centrifuge	phylum	Completeness	zymo_even	1
Centrifuge	phylum	Purity	zymo_even	0.070175438596491
Centrifuge	phylum	F1 score	zymo_even	0.131147540983607
Centrifuge	phylum	Jaccard index	zymo_even	0.070175438596491
Centrifuge	phylum	Taxon counts	zymo_even	57
Centrifuge	superkingdom	True positives	zymo_even	2
Centrifuge	superkingdom	False negatives	zymo_even	0
Centrifuge	superkingdom	False positives	zymo_even	2
Centrifuge	superkingdom	Completeness	zymo_even	1
Centrifuge	superkingdom	Purity	zymo_even	0.5
Centrifuge	superkingdom	F1 score	zymo_even	0.666666666666667
Centrifuge	superkingdom	Jaccard index	zymo_even	0.5
Centrifuge	superkingdom	Taxon counts	zymo_even	4
Centrifuge	species	L1 norm error	zymo_even	0.424053720000007
Centrifuge	genus	L1 norm error	zymo_even	0.614416579999987
Centrifuge	family	L1 norm error	zymo_even	0.35980541
Centrifuge	order	L1 norm error	zymo_even	0.341002459999999
Centrifuge	class	L1 norm error	zymo_even	0.33950113
Centrifuge	phylum	L1 norm error	zymo_even	0.32900055
Centrifuge	superkingdom	L1 norm error	zymo_even	0.03000002
Centrifuge	na	Weighted UniFrac error	zymo_even	2.68338927984815
Centrifuge	na	Unweighted UniFrac error	zymo_even	37859.9965551448
Centrifuge	species	Bray-Curtis distance	zymo_log	0.035373350611136
Centrifuge	genus	Bray-Curtis distance	zymo_log	0.031353468501809
Centrifuge	family	Bray-Curtis distance	zymo_log	0.033038019922859
Centrifuge	order	Bray-Curtis distance	zymo_log	0.031651274748554
Centrifuge	class	Bray-Curtis distance	zymo_log	0.033102764388786
Centrifuge	phylum	Bray-Curtis distance	zymo_log	0.029870242015965
Centrifuge	superkingdom	Bray-Curtis distance	zymo_log	0.008150082653666
Centrifuge	superkingdom	Shannon diversity	zymo_log	0.085852960741257
Centrifuge	superkingdom	Shannon equitability	zymo_log	0.061929820353523
Centrifuge	phylum	Shannon diversity	zymo_log	0.36048407124797
Centrifuge	phylum	Shannon equitability	zymo_log	0.089161390090669
Centrifuge	class	Shannon diversity	zymo_log	0.400103295046709
Centrifuge	class	Shannon equitability	zymo_log	0.084322237752371
Centrifuge	order	Shannon diversity	zymo_log	0.441238398897583
Centrifuge	order	Shannon equitability	zymo_log	0.079798183847614
Centrifuge	family	Shannon diversity	zymo_log	0.52135314372046
Centrifuge	family	Shannon equitability	zymo_log	0.082389120109575
Centrifuge	genus	Shannon diversity	zymo_log	0.485670273324765
Centrifuge	genus	Shannon equitability	zymo_log	0.065328686963675
Centrifuge	species	Shannon diversity	zymo_log	0.362280974423902
Centrifuge	species	Shannon equitability	zymo_log	0.042052125037832
Centrifuge	strain	True positives	zymo_log	0
Centrifuge	strain	False negatives	zymo_log	4
Centrifuge	strain	False positives	zymo_log	0
Centrifuge	strain	Completeness	zymo_log	0
Centrifuge	strain	Purity	zymo_log	0
Centrifuge	strain	Jaccard index	zymo_log	0
Centrifuge	strain	Taxon counts	zymo_log	0
Centrifuge	species	True positives	zymo_log	9
Centrifuge	species	False negatives	zymo_log	1
Centrifuge	species	False positives	zymo_log	5505
Centrifuge	species	Completeness	zymo_log	0.9
Centrifuge	species	Purity	zymo_log	0.001632208922742
Centrifuge	species	F1 score	zymo_log	0.003258508327299
Centrifuge	species	Jaccard index	zymo_log	0.001631912964642
Centrifuge	species	Taxon counts	zymo_log	5514
Centrifuge	genus	True positives	zymo_log	9
Centrifuge	genus	False negatives	zymo_log	1
Centrifuge	genus	False positives	zymo_log	1684
Centrifuge	genus	Completeness	zymo_log	0.9
Centrifuge	genus	Purity	zymo_log	0.005316007088009
Centrifuge	genus	F1 score	zymo_log	0.010569583088667
Centrifuge	genus	Jaccard index	zymo_log	0.005312868949233
Centrifuge	genus	Taxon counts	zymo_log	1693
Centrifuge	family	True positives	zymo_log	9
Centrifuge	family	False negatives	zymo_log	0
Centrifuge	family	False positives	zymo_log	551
Centrifuge	family	Completeness	zymo_log	1
Centrifuge	family	Purity	zymo_log	0.016071428571429
Centrifuge	family	F1 score	zymo_log	0.031634446397188
Centrifuge	family	Jaccard index	zymo_log	0.016071428571429
Centrifuge	family	Taxon counts	zymo_log	560
Centrifuge	order	True positives	zymo_log	6
Centrifuge	order	False negatives	zymo_log	0
Centrifuge	order	False positives	zymo_log	246
Centrifuge	order	Completeness	zymo_log	1
Centrifuge	order	Purity	zymo_log	0.023809523809524
Centrifuge	order	F1 score	zymo_log	0.046511627906977
Centrifuge	order	Jaccard index	zymo_log	0.023809523809524
Centrifuge	order	Taxon counts	zymo_log	252
Centrifuge	class	True positives	zymo_log	4
Centrifuge	class	False negatives	zymo_log	0
Centrifuge	class	False positives	zymo_log	111
Centrifuge	class	Completeness	zymo_log	1
Centrifuge	class	Purity	zymo_log	0.034782608695652
Centrifuge	class	F1 score	zymo_log	0.067226890756303
Centrifuge	class	Jaccard index	zymo_log	0.034782608695652
Centrifuge	class	Taxon counts	zymo_log	115
Centrifuge	phylum	True positives	zymo_log	4
Centrifuge	phylum	False negatives	zymo_log	0
Centrifuge	phylum	False positives	zymo_log	53
Centrifuge	phylum	Completeness	zymo_log	1
Centrifuge	phylum	Purity	zymo_log	0.070175438596491
Centrifuge	phylum	F1 score	zymo_log	0.131147540983607
Centrifuge	phylum	Jaccard index	zymo_log	0.070175438596491
Centrifuge	phylum	Taxon counts	zymo_log	57
Centrifuge	superkingdom	True positives	zymo_log	2
Centrifuge	superkingdom	False negatives	zymo_log	0
Centrifuge	superkingdom	False positives	zymo_log	2
Centrifuge	superkingdom	Completeness	zymo_log	1
Centrifuge	superkingdom	Purity	zymo_log	0.5
Centrifuge	superkingdom	F1 score	zymo_log	0.666666666666667
Centrifuge	superkingdom	Jaccard index	zymo_log	0.5
Centrifuge	superkingdom	Taxon counts	zymo_log	4
Centrifuge	species	L1 norm error	zymo_log	0.068845130000001
Centrifuge	genus	L1 norm error	zymo_log	0.061967140000001
Centrifuge	family	L1 norm error	zymo_log	0.065477830000001
Centrifuge	order	L1 norm error	zymo_log	0.06281481
Centrifuge	class	L1 norm error	zymo_log	0.06597344
Centrifuge	phylum	L1 norm error	zymo_log	0.05957286
Centrifuge	superkingdom	L1 norm error	zymo_log	0.01626991
Centrifuge	na	Weighted UniFrac error	zymo_log	1.39132377833854
Centrifuge	na	Unweighted UniFrac error	zymo_log	38302.9935231791
Centrifuge	species	Bray-Curtis distance	zymo_gut	0.490145380153877
Centrifuge	genus	Bray-Curtis distance	zymo_gut	0.286326631751923
Centrifuge	family	Bray-Curtis distance	zymo_gut	0.423114645840097
Centrifuge	order	Bray-Curtis distance	zymo_gut	0.194249926986898
Centrifuge	class	Bray-Curtis distance	zymo_gut	0.19169605809485
Centrifuge	phylum	Bray-Curtis distance	zymo_gut	0.168108886215922
Centrifuge	superkingdom	Bray-Curtis distance	zymo_gut	0.083203029457255
Centrifuge	superkingdom	Shannon diversity	zymo_gut	0.038826992940906
Centrifuge	superkingdom	Shannon equitability	zymo_gut	0.028007755084238
Centrifuge	phylum	Shannon diversity	zymo_gut	1.36388523717809
Centrifuge	phylum	Shannon equitability	zymo_gut	0.386768518890039
Centrifuge	class	Shannon diversity	zymo_gut	1.76130609866747
Centrifuge	class	Shannon equitability	zymo_gut	0.415980584511774
Centrifuge	order	Shannon diversity	zymo_gut	1.79282478965644
Centrifuge	order	Shannon equitability	zymo_gut	0.356860554747913
Centrifuge	family	Shannon diversity	zymo_gut	2.19832429835123
Centrifuge	family	Shannon equitability	zymo_gut	0.383212166491345
Centrifuge	genus	Shannon diversity	zymo_gut	2.21463877607094
Centrifuge	genus	Shannon equitability	zymo_gut	0.33136602886514
Centrifuge	species	Shannon diversity	zymo_gut	2.49941926478869
Centrifuge	species	Shannon equitability	zymo_gut	0.327454049064673
Centrifuge	species	True positives	zymo_gut	13
Centrifuge	species	False negatives	zymo_gut	4
Centrifuge	species	False positives	zymo_gut	2052
Centrifuge	species	Completeness	zymo_gut	0.764705882352941
Centrifuge	species	Purity	zymo_gut	0.006295399515739
Centrifuge	species	F1 score	zymo_gut	0.012487992315082
Centrifuge	species	Jaccard index	zymo_gut	0.006283228612856
Centrifuge	species	Taxon counts	zymo_gut	2065
Centrifuge	genus	True positives	zymo_gut	14
Centrifuge	genus	False negatives	zymo_gut	3
Centrifuge	genus	False positives	zymo_gut	785
Centrifuge	genus	Completeness	zymo_gut	0.823529411764706
Centrifuge	genus	Purity	zymo_gut	0.017521902377973
Centrifuge	genus	F1 score	zymo_gut	0.034313725490196
Centrifuge	genus	Jaccard index	zymo_gut	0.017456359102244
Centrifuge	genus	Taxon counts	zymo_gut	799
Centrifuge	family	True positives	zymo_gut	14
Centrifuge	family	False negatives	zymo_gut	2
Centrifuge	family	False positives	zymo_gut	296
Centrifuge	family	Completeness	zymo_gut	0.875
Centrifuge	family	Purity	zymo_gut	0.045161290322581
Centrifuge	family	F1 score	zymo_gut	0.085889570552147
Centrifuge	family	Jaccard index	zymo_gut	0.044871794871795
Centrifuge	family	Taxon counts	zymo_gut	310
Centrifuge	order	True positives	zymo_gut	9
Centrifuge	order	False negatives	zymo_gut	1
Centrifuge	order	False positives	zymo_gut	143
Centrifuge	order	Completeness	zymo_gut	0.9
Centrifuge	order	Purity	zymo_gut	0.05921052631579
Centrifuge	order	F1 score	zymo_gut	0.111111111111111
Centrifuge	order	Jaccard index	zymo_gut	0.058823529411765
Centrifuge	order	Taxon counts	zymo_gut	152
Centrifuge	class	True positives	zymo_gut	9
Centrifuge	class	False negatives	zymo_gut	1
Centrifuge	class	False positives	zymo_gut	60
Centrifuge	class	Completeness	zymo_gut	0.9
Centrifuge	class	Purity	zymo_gut	0.130434782608696
Centrifuge	class	F1 score	zymo_gut	0.227848101265823
Centrifuge	class	Jaccard index	zymo_gut	0.128571428571429
Centrifuge	class	Taxon counts	zymo_gut	69
Centrifuge	phylum	True positives	zymo_gut	7
Centrifuge	phylum	False negatives	zymo_gut	1
Centrifuge	phylum	False positives	zymo_gut	27
Centrifuge	phylum	Completeness	zymo_gut	0.875
Centrifuge	phylum	Purity	zymo_gut	0.205882352941176
Centrifuge	phylum	F1 score	zymo_gut	0.333333333333333
Centrifuge	phylum	Jaccard index	zymo_gut	0.2
Centrifuge	phylum	Taxon counts	zymo_gut	34
Centrifuge	superkingdom	True positives	zymo_gut	3
Centrifuge	superkingdom	False negatives	zymo_gut	0
Centrifuge	superkingdom	False positives	zymo_gut	1
Centrifuge	superkingdom	Completeness	zymo_gut	1
Centrifuge	superkingdom	Purity	zymo_gut	0.75
Centrifuge	superkingdom	F1 score	zymo_gut	0.857142857142857
Centrifuge	superkingdom	Jaccard index	zymo_gut	0.75
Centrifuge	superkingdom	Taxon counts	zymo_gut	4
Centrifuge	strain	True positives	zymo_gut	0
Centrifuge	strain	False negatives	zymo_gut	1
Centrifuge	strain	False positives	zymo_gut	0
Centrifuge	strain	Completeness	zymo_gut	0
Centrifuge	strain	Purity	zymo_gut	0
Centrifuge	strain	Jaccard index	zymo_gut	0
Centrifuge	strain	Taxon counts	zymo_gut	0
Centrifuge	species	L1 norm error	zymo_gut	0.906931509999976
Centrifuge	genus	L1 norm error	zymo_gut	0.530396889999991
Centrifuge	family	L1 norm error	zymo_gut	0.791991959999997
Centrifuge	order	L1 norm error	zymo_gut	0.36451242
Centrifuge	class	L1 norm error	zymo_gut	0.35991159
Centrifuge	phylum	L1 norm error	zymo_gut	0.31581126
Centrifuge	superkingdom	L1 norm error	zymo_gut	0.15658902
Centrifuge	na	Weighted UniFrac error	zymo_gut	3.13326809270261
Centrifuge	na	Unweighted UniFrac error	zymo_gut	14765.9726667583
DIAMND+MEGAN-LR	strain	Bray-Curtis distance	zymo_even	1
DIAMND+MEGAN-LR	species	Bray-Curtis distance	zymo_even	0.674340672269881
DIAMND+MEGAN-LR	genus	Bray-Curtis distance	zymo_even	0.430191986734423
DIAMND+MEGAN-LR	family	Bray-Curtis distance	zymo_even	0.430191986734423
DIAMND+MEGAN-LR	order	Bray-Curtis distance	zymo_even	0.366773683907139
DIAMND+MEGAN-LR	class	Bray-Curtis distance	zymo_even	0.36677369324749
DIAMND+MEGAN-LR	phylum	Bray-Curtis distance	zymo_even	0.36677369324749
DIAMND+MEGAN-LR	superkingdom	Bray-Curtis distance	zymo_even	0.366867121830685
DIAMND+MEGAN-LR	superkingdom	Shannon diversity	zymo_even	0.422683150825586
DIAMND+MEGAN-LR	superkingdom	Shannon equitability	zymo_even	0.609802885563394
DIAMND+MEGAN-LR	phylum	Shannon diversity	zymo_even	0.65413339664471
DIAMND+MEGAN-LR	phylum	Shannon equitability	zymo_even	0.471857503709588
DIAMND+MEGAN-LR	class	Shannon diversity	zymo_even	0.65413339664471
DIAMND+MEGAN-LR	class	Shannon equitability	zymo_even	0.471857503709588
DIAMND+MEGAN-LR	order	Shannon diversity	zymo_even	0.858889244366354
DIAMND+MEGAN-LR	order	Shannon equitability	zymo_even	0.533657892442323
DIAMND+MEGAN-LR	family	Shannon diversity	zymo_even	1.03722470960069
DIAMND+MEGAN-LR	family	Shannon equitability	zymo_even	0.578886132549678
DIAMND+MEGAN-LR	genus	Shannon diversity	zymo_even	1.03722470960069
DIAMND+MEGAN-LR	genus	Shannon equitability	zymo_even	0.578886132549678
DIAMND+MEGAN-LR	species	Shannon diversity	zymo_even	0.504683263319602
DIAMND+MEGAN-LR	species	Shannon equitability	zymo_even	0.364052020605424
DIAMND+MEGAN-LR	strain	Shannon diversity	zymo_even	0.020041021690805
DIAMND+MEGAN-LR	strain	Shannon equitability	zymo_even	0.028913082607672
DIAMND+MEGAN-LR	strain	True positives	zymo_even	0
DIAMND+MEGAN-LR	strain	False negatives	zymo_even	4
DIAMND+MEGAN-LR	strain	False positives	zymo_even	2
DIAMND+MEGAN-LR	strain	Completeness	zymo_even	0
DIAMND+MEGAN-LR	strain	Purity	zymo_even	0
DIAMND+MEGAN-LR	strain	Jaccard index	zymo_even	0
DIAMND+MEGAN-LR	strain	Taxon counts	zymo_even	2
DIAMND+MEGAN-LR	species	True positives	zymo_even	4
DIAMND+MEGAN-LR	species	False negatives	zymo_even	6
DIAMND+MEGAN-LR	species	False positives	zymo_even	0
DIAMND+MEGAN-LR	species	Completeness	zymo_even	0.4
DIAMND+MEGAN-LR	species	Purity	zymo_even	1
DIAMND+MEGAN-LR	species	F1 score	zymo_even	0.571428571428571
DIAMND+MEGAN-LR	species	Jaccard index	zymo_even	0.4
DIAMND+MEGAN-LR	species	Taxon counts	zymo_even	4
DIAMND+MEGAN-LR	genus	True positives	zymo_even	6
DIAMND+MEGAN-LR	genus	False negatives	zymo_even	4
DIAMND+MEGAN-LR	genus	False positives	zymo_even	0
DIAMND+MEGAN-LR	genus	Completeness	zymo_even	0.6
DIAMND+MEGAN-LR	genus	Purity	zymo_even	1
DIAMND+MEGAN-LR	genus	F1 score	zymo_even	0.75
DIAMND+MEGAN-LR	genus	Jaccard index	zymo_even	0.6
DIAMND+MEGAN-LR	genus	Taxon counts	zymo_even	6
DIAMND+MEGAN-LR	family	True positives	zymo_even	6
DIAMND+MEGAN-LR	family	False negatives	zymo_even	3
DIAMND+MEGAN-LR	family	False positives	zymo_even	0
DIAMND+MEGAN-LR	family	Completeness	zymo_even	0.666666666666667
DIAMND+MEGAN-LR	family	Purity	zymo_even	1
DIAMND+MEGAN-LR	family	F1 score	zymo_even	0.8
DIAMND+MEGAN-LR	family	Jaccard index	zymo_even	0.666666666666667
DIAMND+MEGAN-LR	family	Taxon counts	zymo_even	6
DIAMND+MEGAN-LR	order	True positives	zymo_even	5
DIAMND+MEGAN-LR	order	False negatives	zymo_even	1
DIAMND+MEGAN-LR	order	False positives	zymo_even	0
DIAMND+MEGAN-LR	order	Completeness	zymo_even	0.833333333333333
DIAMND+MEGAN-LR	order	Purity	zymo_even	1
DIAMND+MEGAN-LR	order	F1 score	zymo_even	0.909090909090909
DIAMND+MEGAN-LR	order	Jaccard index	zymo_even	0.833333333333333
DIAMND+MEGAN-LR	order	Taxon counts	zymo_even	5
DIAMND+MEGAN-LR	class	True positives	zymo_even	4
DIAMND+MEGAN-LR	class	False negatives	zymo_even	0
DIAMND+MEGAN-LR	class	False positives	zymo_even	0
DIAMND+MEGAN-LR	class	Completeness	zymo_even	1
DIAMND+MEGAN-LR	class	Purity	zymo_even	1
DIAMND+MEGAN-LR	class	F1 score	zymo_even	1
DIAMND+MEGAN-LR	class	Jaccard index	zymo_even	1
DIAMND+MEGAN-LR	class	Taxon counts	zymo_even	4
DIAMND+MEGAN-LR	phylum	True positives	zymo_even	4
DIAMND+MEGAN-LR	phylum	False negatives	zymo_even	0
DIAMND+MEGAN-LR	phylum	False positives	zymo_even	0
DIAMND+MEGAN-LR	phylum	Completeness	zymo_even	1
DIAMND+MEGAN-LR	phylum	Purity	zymo_even	1
DIAMND+MEGAN-LR	phylum	F1 score	zymo_even	1
DIAMND+MEGAN-LR	phylum	Jaccard index	zymo_even	1
DIAMND+MEGAN-LR	phylum	Taxon counts	zymo_even	4
DIAMND+MEGAN-LR	superkingdom	True positives	zymo_even	2
DIAMND+MEGAN-LR	superkingdom	False negatives	zymo_even	0
DIAMND+MEGAN-LR	superkingdom	False positives	zymo_even	0
DIAMND+MEGAN-LR	superkingdom	Completeness	zymo_even	1
DIAMND+MEGAN-LR	superkingdom	Purity	zymo_even	1
DIAMND+MEGAN-LR	superkingdom	F1 score	zymo_even	1
DIAMND+MEGAN-LR	superkingdom	Jaccard index	zymo_even	1
DIAMND+MEGAN-LR	superkingdom	Taxon counts	zymo_even	2
DIAMND+MEGAN-LR	strain	L1 norm error	zymo_even	0.48310002
DIAMND+MEGAN-LR	species	L1 norm error	zymo_even	0.80549996
DIAMND+MEGAN-LR	genus	L1 norm error	zymo_even	0.62949996
DIAMND+MEGAN-LR	family	L1 norm error	zymo_even	0.62949996
DIAMND+MEGAN-LR	order	L1 norm error	zymo_even	0.53669995
DIAMND+MEGAN-LR	class	L1 norm error	zymo_even	0.53669996
DIAMND+MEGAN-LR	phylum	L1 norm error	zymo_even	0.53669996
DIAMND+MEGAN-LR	superkingdom	L1 norm error	zymo_even	0.53679998
DIAMND+MEGAN-LR	na	Weighted UniFrac error	zymo_even	4.63059591664094
DIAMND+MEGAN-LR	na	Unweighted UniFrac error	zymo_even	62.0002160405779
DIAMND+MEGAN-LR	strain	Bray-Curtis distance	zymo_log	1
DIAMND+MEGAN-LR	species	Bray-Curtis distance	zymo_log	0.8478725077594
DIAMND+MEGAN-LR	genus	Bray-Curtis distance	zymo_log	0.057239306707598
DIAMND+MEGAN-LR	family	Bray-Curtis distance	zymo_log	0.057127658879025
DIAMND+MEGAN-LR	order	Bray-Curtis distance	zymo_log	0.055698998588475
DIAMND+MEGAN-LR	class	Bray-Curtis distance	zymo_log	0.055643264677556
DIAMND+MEGAN-LR	phylum	Bray-Curtis distance	zymo_log	0.055643264677556
DIAMND+MEGAN-LR	superkingdom	Bray-Curtis distance	zymo_log	0.055253258596373
DIAMND+MEGAN-LR	superkingdom	Shannon diversity	zymo_log	0.1392412073736
DIAMND+MEGAN-LR	superkingdom	Shannon equitability	zymo_log	0.200882599365284
DIAMND+MEGAN-LR	phylum	Shannon diversity	zymo_log	0.399255545907311
DIAMND+MEGAN-LR	phylum	Shannon equitability	zymo_log	0.363418059333146
DIAMND+MEGAN-LR	class	Shannon diversity	zymo_log	0.399255545907311
DIAMND+MEGAN-LR	class	Shannon equitability	zymo_log	0.363418059333146
DIAMND+MEGAN-LR	order	Shannon diversity	zymo_log	0.403083288091151
DIAMND+MEGAN-LR	order	Shannon equitability	zymo_log	0.29076313039716
DIAMND+MEGAN-LR	family	Shannon diversity	zymo_log	0.457931947272541
DIAMND+MEGAN-LR	family	Shannon equitability	zymo_log	0.28452911649134
DIAMND+MEGAN-LR	genus	Shannon diversity	zymo_log	0.456983886824337
DIAMND+MEGAN-LR	genus	Shannon equitability	zymo_log	0.255047563399355
DIAMND+MEGAN-LR	species	Shannon diversity	zymo_log	0.229860232658429
DIAMND+MEGAN-LR	species	Shannon equitability	zymo_log	0.16580910887695
DIAMND+MEGAN-LR	strain	Shannon diversity	zymo_log	0.000921116140101
DIAMND+MEGAN-LR	strain	Shannon equitability	zymo_log	0
DIAMND+MEGAN-LR	strain	True positives	zymo_log	0
DIAMND+MEGAN-LR	strain	False negatives	zymo_log	4
DIAMND+MEGAN-LR	strain	False positives	zymo_log	1
DIAMND+MEGAN-LR	strain	Completeness	zymo_log	0
DIAMND+MEGAN-LR	strain	Purity	zymo_log	0
DIAMND+MEGAN-LR	strain	Jaccard index	zymo_log	0
DIAMND+MEGAN-LR	strain	Taxon counts	zymo_log	1
DIAMND+MEGAN-LR	species	True positives	zymo_log	4
DIAMND+MEGAN-LR	species	False negatives	zymo_log	6
DIAMND+MEGAN-LR	species	False positives	zymo_log	0
DIAMND+MEGAN-LR	species	Completeness	zymo_log	0.4
DIAMND+MEGAN-LR	species	Purity	zymo_log	1
DIAMND+MEGAN-LR	species	F1 score	zymo_log	0.571428571428571
DIAMND+MEGAN-LR	species	Jaccard index	zymo_log	0.4
DIAMND+MEGAN-LR	species	Taxon counts	zymo_log	4
DIAMND+MEGAN-LR	genus	True positives	zymo_log	6
DIAMND+MEGAN-LR	genus	False negatives	zymo_log	4
DIAMND+MEGAN-LR	genus	False positives	zymo_log	0
DIAMND+MEGAN-LR	genus	Completeness	zymo_log	0.6
DIAMND+MEGAN-LR	genus	Purity	zymo_log	1
DIAMND+MEGAN-LR	genus	F1 score	zymo_log	0.75
DIAMND+MEGAN-LR	genus	Jaccard index	zymo_log	0.6
DIAMND+MEGAN-LR	genus	Taxon counts	zymo_log	6
DIAMND+MEGAN-LR	family	True positives	zymo_log	5
DIAMND+MEGAN-LR	family	False negatives	zymo_log	4
DIAMND+MEGAN-LR	family	False positives	zymo_log	0
DIAMND+MEGAN-LR	family	Completeness	zymo_log	0.555555555555556
DIAMND+MEGAN-LR	family	Purity	zymo_log	1
DIAMND+MEGAN-LR	family	F1 score	zymo_log	0.714285714285714
DIAMND+MEGAN-LR	family	Jaccard index	zymo_log	0.555555555555556
DIAMND+MEGAN-LR	family	Taxon counts	zymo_log	5
DIAMND+MEGAN-LR	order	True positives	zymo_log	4
DIAMND+MEGAN-LR	order	False negatives	zymo_log	2
DIAMND+MEGAN-LR	order	False positives	zymo_log	0
DIAMND+MEGAN-LR	order	Completeness	zymo_log	0.666666666666667
DIAMND+MEGAN-LR	order	Purity	zymo_log	1
DIAMND+MEGAN-LR	order	F1 score	zymo_log	0.8
DIAMND+MEGAN-LR	order	Jaccard index	zymo_log	0.666666666666667
DIAMND+MEGAN-LR	order	Taxon counts	zymo_log	4
DIAMND+MEGAN-LR	class	True positives	zymo_log	3
DIAMND+MEGAN-LR	class	False negatives	zymo_log	1
DIAMND+MEGAN-LR	class	False positives	zymo_log	0
DIAMND+MEGAN-LR	class	Completeness	zymo_log	0.75
DIAMND+MEGAN-LR	class	Purity	zymo_log	1
DIAMND+MEGAN-LR	class	F1 score	zymo_log	0.857142857142857
DIAMND+MEGAN-LR	class	Jaccard index	zymo_log	0.75
DIAMND+MEGAN-LR	class	Taxon counts	zymo_log	3
DIAMND+MEGAN-LR	phylum	True positives	zymo_log	3
DIAMND+MEGAN-LR	phylum	False negatives	zymo_log	1
DIAMND+MEGAN-LR	phylum	False positives	zymo_log	0
DIAMND+MEGAN-LR	phylum	Completeness	zymo_log	0.75
DIAMND+MEGAN-LR	phylum	Purity	zymo_log	1
DIAMND+MEGAN-LR	phylum	F1 score	zymo_log	0.857142857142857
DIAMND+MEGAN-LR	phylum	Jaccard index	zymo_log	0.75
DIAMND+MEGAN-LR	phylum	Taxon counts	zymo_log	3
DIAMND+MEGAN-LR	superkingdom	True positives	zymo_log	2
DIAMND+MEGAN-LR	superkingdom	False negatives	zymo_log	0
DIAMND+MEGAN-LR	superkingdom	False positives	zymo_log	0
DIAMND+MEGAN-LR	superkingdom	Completeness	zymo_log	1
DIAMND+MEGAN-LR	superkingdom	Purity	zymo_log	1
DIAMND+MEGAN-LR	superkingdom	F1 score	zymo_log	1
DIAMND+MEGAN-LR	superkingdom	Jaccard index	zymo_log	1
DIAMND+MEGAN-LR	superkingdom	Taxon counts	zymo_log	2
DIAMND+MEGAN-LR	strain	L1 norm error	zymo_log	0.98908901
DIAMND+MEGAN-LR	species	L1 norm error	zymo_log	0.91738765
DIAMND+MEGAN-LR	genus	L1 norm error	zymo_log	0.10838765
DIAMND+MEGAN-LR	family	L1 norm error	zymo_log	0.10818766
DIAMND+MEGAN-LR	order	L1 norm error	zymo_log	0.10548765
DIAMND+MEGAN-LR	class	L1 norm error	zymo_log	0.10538766
DIAMND+MEGAN-LR	phylum	L1 norm error	zymo_log	0.10538766
DIAMND+MEGAN-LR	superkingdom	L1 norm error	zymo_log	0.10468767
DIAMND+MEGAN-LR	na	Weighted UniFrac error	zymo_log	1.9646892281003
DIAMND+MEGAN-LR	na	Unweighted UniFrac error	zymo_log	49
DIAMND+MEGAN-LR	species	Bray-Curtis distance	zymo_gut	0.626473722814969
DIAMND+MEGAN-LR	genus	Bray-Curtis distance	zymo_gut	0.276439837150196
DIAMND+MEGAN-LR	family	Bray-Curtis distance	zymo_gut	0.292722663693489
DIAMND+MEGAN-LR	order	Bray-Curtis distance	zymo_gut	0.267360560540525
DIAMND+MEGAN-LR	class	Bray-Curtis distance	zymo_gut	0.268768468288932
DIAMND+MEGAN-LR	phylum	Bray-Curtis distance	zymo_gut	0.211870531573039
DIAMND+MEGAN-LR	superkingdom	Bray-Curtis distance	zymo_gut	0.051659839461614
DIAMND+MEGAN-LR	superkingdom	Shannon diversity	zymo_gut	0.126640984205772
DIAMND+MEGAN-LR	superkingdom	Shannon equitability	zymo_gut	0.115273591522723
DIAMND+MEGAN-LR	phylum	Shannon diversity	zymo_gut	1.2704207382961
DIAMND+MEGAN-LR	phylum	Shannon equitability	zymo_gut	0.551736716337452
DIAMND+MEGAN-LR	class	Shannon diversity	zymo_gut	1.59668543163899
DIAMND+MEGAN-LR	class	Shannon equitability	zymo_gut	0.642553486576732
DIAMND+MEGAN-LR	order	Shannon diversity	zymo_gut	1.59320377052811
DIAMND+MEGAN-LR	order	Shannon equitability	zymo_gut	0.641152363073292
DIAMND+MEGAN-LR	family	Shannon diversity	zymo_gut	1.87108576137351
DIAMND+MEGAN-LR	family	Shannon equitability	zymo_gut	0.690934666060459
DIAMND+MEGAN-LR	genus	Shannon diversity	zymo_gut	1.82600691091914
DIAMND+MEGAN-LR	genus	Shannon equitability	zymo_gut	0.658592778753003
DIAMND+MEGAN-LR	species	Shannon diversity	zymo_gut	0.849972195299079
DIAMND+MEGAN-LR	species	Shannon equitability	zymo_gut	0.354465937249691
DIAMND+MEGAN-LR	species	True positives	zymo_gut	9
DIAMND+MEGAN-LR	species	False negatives	zymo_gut	8
DIAMND+MEGAN-LR	species	False positives	zymo_gut	2
DIAMND+MEGAN-LR	species	Completeness	zymo_gut	0.529411764705882
DIAMND+MEGAN-LR	species	Purity	zymo_gut	0.818181818181818
DIAMND+MEGAN-LR	species	F1 score	zymo_gut	0.642857142857143
DIAMND+MEGAN-LR	species	Jaccard index	zymo_gut	0.473684210526316
DIAMND+MEGAN-LR	species	Taxon counts	zymo_gut	11
DIAMND+MEGAN-LR	genus	True positives	zymo_gut	14
DIAMND+MEGAN-LR	genus	False negatives	zymo_gut	3
DIAMND+MEGAN-LR	genus	False positives	zymo_gut	2
DIAMND+MEGAN-LR	genus	Completeness	zymo_gut	0.823529411764706
DIAMND+MEGAN-LR	genus	Purity	zymo_gut	0.875
DIAMND+MEGAN-LR	genus	F1 score	zymo_gut	0.848484848484848
DIAMND+MEGAN-LR	genus	Jaccard index	zymo_gut	0.736842105263158
DIAMND+MEGAN-LR	genus	Taxon counts	zymo_gut	16
DIAMND+MEGAN-LR	family	True positives	zymo_gut	13
DIAMND+MEGAN-LR	family	False negatives	zymo_gut	3
DIAMND+MEGAN-LR	family	False positives	zymo_gut	2
DIAMND+MEGAN-LR	family	Completeness	zymo_gut	0.8125
DIAMND+MEGAN-LR	family	Purity	zymo_gut	0.866666666666667
DIAMND+MEGAN-LR	family	F1 score	zymo_gut	0.838709677419355
DIAMND+MEGAN-LR	family	Jaccard index	zymo_gut	0.722222222222222
DIAMND+MEGAN-LR	family	Taxon counts	zymo_gut	15
DIAMND+MEGAN-LR	order	True positives	zymo_gut	10
DIAMND+MEGAN-LR	order	False negatives	zymo_gut	0
DIAMND+MEGAN-LR	order	False positives	zymo_gut	2
DIAMND+MEGAN-LR	order	Completeness	zymo_gut	1
DIAMND+MEGAN-LR	order	Purity	zymo_gut	0.833333333333333
DIAMND+MEGAN-LR	order	F1 score	zymo_gut	0.909090909090909
DIAMND+MEGAN-LR	order	Jaccard index	zymo_gut	0.833333333333333
DIAMND+MEGAN-LR	order	Taxon counts	zymo_gut	12
DIAMND+MEGAN-LR	class	True positives	zymo_gut	10
DIAMND+MEGAN-LR	class	False negatives	zymo_gut	0
DIAMND+MEGAN-LR	class	False positives	zymo_gut	2
DIAMND+MEGAN-LR	class	Completeness	zymo_gut	1
DIAMND+MEGAN-LR	class	Purity	zymo_gut	0.833333333333333
DIAMND+MEGAN-LR	class	F1 score	zymo_gut	0.909090909090909
DIAMND+MEGAN-LR	class	Jaccard index	zymo_gut	0.833333333333333
DIAMND+MEGAN-LR	class	Taxon counts	zymo_gut	12
DIAMND+MEGAN-LR	phylum	True positives	zymo_gut	8
DIAMND+MEGAN-LR	phylum	False negatives	zymo_gut	0
DIAMND+MEGAN-LR	phylum	False positives	zymo_gut	2
DIAMND+MEGAN-LR	phylum	Completeness	zymo_gut	1
DIAMND+MEGAN-LR	phylum	Purity	zymo_gut	0.8
DIAMND+MEGAN-LR	phylum	F1 score	zymo_gut	0.888888888888889
DIAMND+MEGAN-LR	phylum	Jaccard index	zymo_gut	0.8
DIAMND+MEGAN-LR	phylum	Taxon counts	zymo_gut	10
DIAMND+MEGAN-LR	superkingdom	True positives	zymo_gut	3
DIAMND+MEGAN-LR	superkingdom	False negatives	zymo_gut	0
DIAMND+MEGAN-LR	superkingdom	False positives	zymo_gut	0
DIAMND+MEGAN-LR	superkingdom	Completeness	zymo_gut	1
DIAMND+MEGAN-LR	superkingdom	Purity	zymo_gut	1
DIAMND+MEGAN-LR	superkingdom	F1 score	zymo_gut	1
DIAMND+MEGAN-LR	superkingdom	Jaccard index	zymo_gut	1
DIAMND+MEGAN-LR	superkingdom	Taxon counts	zymo_gut	3
DIAMND+MEGAN-LR	strain	True positives	zymo_gut	0
DIAMND+MEGAN-LR	strain	False negatives	zymo_gut	1
DIAMND+MEGAN-LR	strain	False positives	zymo_gut	0
DIAMND+MEGAN-LR	strain	Completeness	zymo_gut	0
DIAMND+MEGAN-LR	strain	Purity	zymo_gut	0
DIAMND+MEGAN-LR	strain	Jaccard index	zymo_gut	0
DIAMND+MEGAN-LR	strain	Taxon counts	zymo_gut	0
DIAMND+MEGAN-LR	species	L1 norm error	zymo_gut	0.80941101
DIAMND+MEGAN-LR	genus	L1 norm error	zymo_gut	0.48391102
DIAMND+MEGAN-LR	family	L1 norm error	zymo_gut	0.52421101
DIAMND+MEGAN-LR	order	L1 norm error	zymo_gut	0.486011
DIAMND+MEGAN-LR	class	L1 norm error	zymo_gut	0.489511
DIAMND+MEGAN-LR	phylum	L1 norm error	zymo_gut	0.387111
DIAMND+MEGAN-LR	superkingdom	L1 norm error	zymo_gut	0.09518899
DIAMND+MEGAN-LR	na	Weighted UniFrac error	zymo_gut	3.44443105716655
DIAMND+MEGAN-LR	na	Unweighted UniFrac error	zymo_gut	75.9999999161865
MMseqs2	strain	Bray-Curtis distance	zymo_even	1
MMseqs2	species	Bray-Curtis distance	zymo_even	0.651118564718956
MMseqs2	genus	Bray-Curtis distance	zymo_even	0.304725787506637
MMseqs2	family	Bray-Curtis distance	zymo_even	0.167351898328619
MMseqs2	order	Bray-Curtis distance	zymo_even	0.147794172203772
MMseqs2	class	Bray-Curtis distance	zymo_even	0.111234556923335
MMseqs2	phylum	Bray-Curtis distance	zymo_even	0.110864227707971
MMseqs2	superkingdom	Bray-Curtis distance	zymo_even	0.046243973150827
MMseqs2	superkingdom	Shannon diversity	zymo_even	0.242631711015756
MMseqs2	superkingdom	Shannon equitability	zymo_even	0.350043566244835
MMseqs2	phylum	Shannon diversity	zymo_even	0.855465625795293
MMseqs2	phylum	Shannon equitability	zymo_even	0.617088007992922
MMseqs2	class	Shannon diversity	zymo_even	0.853681261603025
MMseqs2	class	Shannon equitability	zymo_even	0.615800861307259
MMseqs2	order	Shannon diversity	zymo_even	1.2636328083974
MMseqs2	order	Shannon equitability	zymo_even	0.705246898425384
MMseqs2	family	Shannon diversity	zymo_even	1.68731241837378
MMseqs2	family	Shannon equitability	zymo_even	0.811425752806074
MMseqs2	genus	Shannon diversity	zymo_even	1.37508283381974
MMseqs2	genus	Shannon equitability	zymo_even	0.661275061721095
MMseqs2	species	Shannon diversity	zymo_even	0.523903691415953
MMseqs2	species	Shannon equitability	zymo_even	0.32551966582147
MMseqs2	strain	Shannon diversity	zymo_even	0.040720568550209
MMseqs2	strain	Shannon equitability	zymo_even	0.058747362309566
MMseqs2	strain	True positives	zymo_even	0
MMseqs2	strain	False negatives	zymo_even	4
MMseqs2	strain	False positives	zymo_even	2
MMseqs2	strain	Completeness	zymo_even	0
MMseqs2	strain	Purity	zymo_even	0
MMseqs2	strain	Jaccard index	zymo_even	0
MMseqs2	strain	Taxon counts	zymo_even	2
MMseqs2	species	True positives	zymo_even	5
MMseqs2	species	False negatives	zymo_even	5
MMseqs2	species	False positives	zymo_even	0
MMseqs2	species	Completeness	zymo_even	0.5
MMseqs2	species	Purity	zymo_even	1
MMseqs2	species	F1 score	zymo_even	0.666666666666667
MMseqs2	species	Jaccard index	zymo_even	0.5
MMseqs2	species	Taxon counts	zymo_even	5
MMseqs2	genus	True positives	zymo_even	8
MMseqs2	genus	False negatives	zymo_even	2
MMseqs2	genus	False positives	zymo_even	0
MMseqs2	genus	Completeness	zymo_even	0.8
MMseqs2	genus	Purity	zymo_even	1
MMseqs2	genus	F1 score	zymo_even	0.888888888888889
MMseqs2	genus	Jaccard index	zymo_even	0.8
MMseqs2	genus	Taxon counts	zymo_even	8
MMseqs2	family	True positives	zymo_even	8
MMseqs2	family	False negatives	zymo_even	1
MMseqs2	family	False positives	zymo_even	0
MMseqs2	family	Completeness	zymo_even	0.888888888888889
MMseqs2	family	Purity	zymo_even	1
MMseqs2	family	F1 score	zymo_even	0.941176470588235
MMseqs2	family	Jaccard index	zymo_even	0.888888888888889
MMseqs2	family	Taxon counts	zymo_even	8
MMseqs2	order	True positives	zymo_even	6
MMseqs2	order	False negatives	zymo_even	0
MMseqs2	order	False positives	zymo_even	0
MMseqs2	order	Completeness	zymo_even	1
MMseqs2	order	Purity	zymo_even	1
MMseqs2	order	F1 score	zymo_even	1
MMseqs2	order	Jaccard index	zymo_even	1
MMseqs2	order	Taxon counts	zymo_even	6
MMseqs2	class	True positives	zymo_even	4
MMseqs2	class	False negatives	zymo_even	0
MMseqs2	class	False positives	zymo_even	0
MMseqs2	class	Completeness	zymo_even	1
MMseqs2	class	Purity	zymo_even	1
MMseqs2	class	F1 score	zymo_even	1
MMseqs2	class	Jaccard index	zymo_even	1
MMseqs2	class	Taxon counts	zymo_even	4
MMseqs2	phylum	True positives	zymo_even	4
MMseqs2	phylum	False negatives	zymo_even	0
MMseqs2	phylum	False positives	zymo_even	0
MMseqs2	phylum	Completeness	zymo_even	1
MMseqs2	phylum	Purity	zymo_even	1
MMseqs2	phylum	F1 score	zymo_even	1
MMseqs2	phylum	Jaccard index	zymo_even	1
MMseqs2	phylum	Taxon counts	zymo_even	4
MMseqs2	superkingdom	True positives	zymo_even	2
MMseqs2	superkingdom	False negatives	zymo_even	0
MMseqs2	superkingdom	False positives	zymo_even	0
MMseqs2	superkingdom	Completeness	zymo_even	1
MMseqs2	superkingdom	Purity	zymo_even	1
MMseqs2	superkingdom	F1 score	zymo_even	1
MMseqs2	superkingdom	Jaccard index	zymo_even	1
MMseqs2	superkingdom	Taxon counts	zymo_even	2
MMseqs2	strain	L1 norm error	zymo_even	0.48740002
MMseqs2	species	L1 norm error	zymo_even	0.78869995
MMseqs2	genus	L1 norm error	zymo_even	0.49069996
MMseqs2	family	L1 norm error	zymo_even	0.30119996
MMseqs2	order	L1 norm error	zymo_even	0.26599996
MMseqs2	class	L1 norm error	zymo_even	0.20019996
MMseqs2	phylum	L1 norm error	zymo_even	0.19959996
MMseqs2	superkingdom	L1 norm error	zymo_even	0.08839998
MMseqs2	na	Weighted UniFrac error	zymo_even	2.54246602188534
MMseqs2	na	Unweighted UniFrac error	zymo_even	61.0001096752938
MMseqs2	strain	Bray-Curtis distance	zymo_log	1
MMseqs2	species	Bray-Curtis distance	zymo_log	0.8478725077594
MMseqs2	genus	Bray-Curtis distance	zymo_log	0.057239306707598
MMseqs2	family	Bray-Curtis distance	zymo_log	0.057127658879025
MMseqs2	order	Bray-Curtis distance	zymo_log	0.055698998588475
MMseqs2	class	Bray-Curtis distance	zymo_log	0.055643264677556
MMseqs2	phylum	Bray-Curtis distance	zymo_log	0.055643264677556
MMseqs2	superkingdom	Bray-Curtis distance	zymo_log	0.055253258596373
MMseqs2	superkingdom	Shannon diversity	zymo_log	0.1392412073736
MMseqs2	superkingdom	Shannon equitability	zymo_log	0.200882599365284
MMseqs2	phylum	Shannon diversity	zymo_log	0.399255545907311
MMseqs2	phylum	Shannon equitability	zymo_log	0.363418059333146
MMseqs2	class	Shannon diversity	zymo_log	0.399255545907311
MMseqs2	class	Shannon equitability	zymo_log	0.363418059333146
MMseqs2	order	Shannon diversity	zymo_log	0.403083288091151
MMseqs2	order	Shannon equitability	zymo_log	0.29076313039716
MMseqs2	family	Shannon diversity	zymo_log	0.457931947272541
MMseqs2	family	Shannon equitability	zymo_log	0.28452911649134
MMseqs2	genus	Shannon diversity	zymo_log	0.456983886824337
MMseqs2	genus	Shannon equitability	zymo_log	0.255047563399355
MMseqs2	species	Shannon diversity	zymo_log	0.229860232658429
MMseqs2	species	Shannon equitability	zymo_log	0.16580910887695
MMseqs2	strain	Shannon diversity	zymo_log	0.000921116140101
MMseqs2	strain	Shannon equitability	zymo_log	0
MMseqs2	strain	True positives	zymo_log	0
MMseqs2	strain	False negatives	zymo_log	4
MMseqs2	strain	False positives	zymo_log	1
MMseqs2	strain	Completeness	zymo_log	0
MMseqs2	strain	Purity	zymo_log	0
MMseqs2	strain	Jaccard index	zymo_log	0
MMseqs2	strain	Taxon counts	zymo_log	1
MMseqs2	species	True positives	zymo_log	4
MMseqs2	species	False negatives	zymo_log	6
MMseqs2	species	False positives	zymo_log	0
MMseqs2	species	Completeness	zymo_log	0.4
MMseqs2	species	Purity	zymo_log	1
MMseqs2	species	F1 score	zymo_log	0.571428571428571
MMseqs2	species	Jaccard index	zymo_log	0.4
MMseqs2	species	Taxon counts	zymo_log	4
MMseqs2	genus	True positives	zymo_log	6
MMseqs2	genus	False negatives	zymo_log	4
MMseqs2	genus	False positives	zymo_log	0
MMseqs2	genus	Completeness	zymo_log	0.6
MMseqs2	genus	Purity	zymo_log	1
MMseqs2	genus	F1 score	zymo_log	0.75
MMseqs2	genus	Jaccard index	zymo_log	0.6
MMseqs2	genus	Taxon counts	zymo_log	6
MMseqs2	family	True positives	zymo_log	5
MMseqs2	family	False negatives	zymo_log	4
MMseqs2	family	False positives	zymo_log	0
MMseqs2	family	Completeness	zymo_log	0.555555555555556
MMseqs2	family	Purity	zymo_log	1
MMseqs2	family	F1 score	zymo_log	0.714285714285714
MMseqs2	family	Jaccard index	zymo_log	0.555555555555556
MMseqs2	family	Taxon counts	zymo_log	5
MMseqs2	order	True positives	zymo_log	4
MMseqs2	order	False negatives	zymo_log	2
MMseqs2	order	False positives	zymo_log	0
MMseqs2	order	Completeness	zymo_log	0.666666666666667
MMseqs2	order	Purity	zymo_log	1
MMseqs2	order	F1 score	zymo_log	0.8
MMseqs2	order	Jaccard index	zymo_log	0.666666666666667
MMseqs2	order	Taxon counts	zymo_log	4
MMseqs2	class	True positives	zymo_log	3
MMseqs2	class	False negatives	zymo_log	1
MMseqs2	class	False positives	zymo_log	0
MMseqs2	class	Completeness	zymo_log	0.75
MMseqs2	class	Purity	zymo_log	1
MMseqs2	class	F1 score	zymo_log	0.857142857142857
MMseqs2	class	Jaccard index	zymo_log	0.75
MMseqs2	class	Taxon counts	zymo_log	3
MMseqs2	phylum	True positives	zymo_log	3
MMseqs2	phylum	False negatives	zymo_log	1
MMseqs2	phylum	False positives	zymo_log	0
MMseqs2	phylum	Completeness	zymo_log	0.75
MMseqs2	phylum	Purity	zymo_log	1
MMseqs2	phylum	F1 score	zymo_log	0.857142857142857
MMseqs2	phylum	Jaccard index	zymo_log	0.75
MMseqs2	phylum	Taxon counts	zymo_log	3
MMseqs2	superkingdom	True positives	zymo_log	2
MMseqs2	superkingdom	False negatives	zymo_log	0
MMseqs2	superkingdom	False positives	zymo_log	0
MMseqs2	superkingdom	Completeness	zymo_log	1
MMseqs2	superkingdom	Purity	zymo_log	1
MMseqs2	superkingdom	F1 score	zymo_log	1
MMseqs2	superkingdom	Jaccard index	zymo_log	1
MMseqs2	superkingdom	Taxon counts	zymo_log	2
MMseqs2	strain	L1 norm error	zymo_log	0.98908901
MMseqs2	species	L1 norm error	zymo_log	0.91738765
MMseqs2	genus	L1 norm error	zymo_log	0.10838765
MMseqs2	family	L1 norm error	zymo_log	0.10818766
MMseqs2	order	L1 norm error	zymo_log	0.10548765
MMseqs2	class	L1 norm error	zymo_log	0.10538766
MMseqs2	phylum	L1 norm error	zymo_log	0.10538766
MMseqs2	superkingdom	L1 norm error	zymo_log	0.10468767
MMseqs2	na	Weighted UniFrac error	zymo_log	1.9646892281003
MMseqs2	na	Unweighted UniFrac error	zymo_log	49
MMseqs2	species	Bray-Curtis distance	zymo_gut	0.626473722814969
MMseqs2	genus	Bray-Curtis distance	zymo_gut	0.276439837150196
MMseqs2	family	Bray-Curtis distance	zymo_gut	0.292722663693489
MMseqs2	order	Bray-Curtis distance	zymo_gut	0.267360560540525
MMseqs2	class	Bray-Curtis distance	zymo_gut	0.268768468288932
MMseqs2	phylum	Bray-Curtis distance	zymo_gut	0.211870531573039
MMseqs2	superkingdom	Bray-Curtis distance	zymo_gut	0.051659839461614
MMseqs2	superkingdom	Shannon diversity	zymo_gut	0.126640984205772
MMseqs2	superkingdom	Shannon equitability	zymo_gut	0.115273591522723
MMseqs2	phylum	Shannon diversity	zymo_gut	1.2704207382961
MMseqs2	phylum	Shannon equitability	zymo_gut	0.551736716337452
MMseqs2	class	Shannon diversity	zymo_gut	1.59668543163899
MMseqs2	class	Shannon equitability	zymo_gut	0.642553486576732
MMseqs2	order	Shannon diversity	zymo_gut	1.59320377052811
MMseqs2	order	Shannon equitability	zymo_gut	0.641152363073292
MMseqs2	family	Shannon diversity	zymo_gut	1.87108576137351
MMseqs2	family	Shannon equitability	zymo_gut	0.690934666060459
MMseqs2	genus	Shannon diversity	zymo_gut	1.82600691091914
MMseqs2	genus	Shannon equitability	zymo_gut	0.658592778753003
MMseqs2	species	Shannon diversity	zymo_gut	0.849972195299079
MMseqs2	species	Shannon equitability	zymo_gut	0.354465937249691
MMseqs2	species	True positives	zymo_gut	9
MMseqs2	species	False negatives	zymo_gut	8
MMseqs2	species	False positives	zymo_gut	2
MMseqs2	species	Completeness	zymo_gut	0.529411764705882
MMseqs2	species	Purity	zymo_gut	0.818181818181818
MMseqs2	species	F1 score	zymo_gut	0.642857142857143
MMseqs2	species	Jaccard index	zymo_gut	0.473684210526316
MMseqs2	species	Taxon counts	zymo_gut	11
MMseqs2	genus	True positives	zymo_gut	14
MMseqs2	genus	False negatives	zymo_gut	3
MMseqs2	genus	False positives	zymo_gut	2
MMseqs2	genus	Completeness	zymo_gut	0.823529411764706
MMseqs2	genus	Purity	zymo_gut	0.875
MMseqs2	genus	F1 score	zymo_gut	0.848484848484848
MMseqs2	genus	Jaccard index	zymo_gut	0.736842105263158
MMseqs2	genus	Taxon counts	zymo_gut	16
MMseqs2	family	True positives	zymo_gut	13
MMseqs2	family	False negatives	zymo_gut	3
MMseqs2	family	False positives	zymo_gut	2
MMseqs2	family	Completeness	zymo_gut	0.8125
MMseqs2	family	Purity	zymo_gut	0.866666666666667
MMseqs2	family	F1 score	zymo_gut	0.838709677419355
MMseqs2	family	Jaccard index	zymo_gut	0.722222222222222
MMseqs2	family	Taxon counts	zymo_gut	15
MMseqs2	order	True positives	zymo_gut	10
MMseqs2	order	False negatives	zymo_gut	0
MMseqs2	order	False positives	zymo_gut	2
MMseqs2	order	Completeness	zymo_gut	1
MMseqs2	order	Purity	zymo_gut	0.833333333333333
MMseqs2	order	F1 score	zymo_gut	0.909090909090909
MMseqs2	order	Jaccard index	zymo_gut	0.833333333333333
MMseqs2	order	Taxon counts	zymo_gut	12
MMseqs2	class	True positives	zymo_gut	10
MMseqs2	class	False negatives	zymo_gut	0
MMseqs2	class	False positives	zymo_gut	2
MMseqs2	class	Completeness	zymo_gut	1
MMseqs2	class	Purity	zymo_gut	0.833333333333333
MMseqs2	class	F1 score	zymo_gut	0.909090909090909
MMseqs2	class	Jaccard index	zymo_gut	0.833333333333333
MMseqs2	class	Taxon counts	zymo_gut	12
MMseqs2	phylum	True positives	zymo_gut	8
MMseqs2	phylum	False negatives	zymo_gut	0
MMseqs2	phylum	False positives	zymo_gut	2
MMseqs2	phylum	Completeness	zymo_gut	1
MMseqs2	phylum	Purity	zymo_gut	0.8
MMseqs2	phylum	F1 score	zymo_gut	0.888888888888889
MMseqs2	phylum	Jaccard index	zymo_gut	0.8
MMseqs2	phylum	Taxon counts	zymo_gut	10
MMseqs2	superkingdom	True positives	zymo_gut	3
MMseqs2	superkingdom	False negatives	zymo_gut	0
MMseqs2	superkingdom	False positives	zymo_gut	0
MMseqs2	superkingdom	Completeness	zymo_gut	1
MMseqs2	superkingdom	Purity	zymo_gut	1
MMseqs2	superkingdom	F1 score	zymo_gut	1
MMseqs2	superkingdom	Jaccard index	zymo_gut	1
MMseqs2	superkingdom	Taxon counts	zymo_gut	3
MMseqs2	strain	True positives	zymo_gut	0
MMseqs2	strain	False negatives	zymo_gut	1
MMseqs2	strain	False positives	zymo_gut	0
MMseqs2	strain	Completeness	zymo_gut	0
MMseqs2	strain	Purity	zymo_gut	0
MMseqs2	strain	Jaccard index	zymo_gut	0
MMseqs2	strain	Taxon counts	zymo_gut	0
MMseqs2	species	L1 norm error	zymo_gut	0.80941101
MMseqs2	genus	L1 norm error	zymo_gut	0.48391102
MMseqs2	family	L1 norm error	zymo_gut	0.52421101
MMseqs2	order	L1 norm error	zymo_gut	0.486011
MMseqs2	class	L1 norm error	zymo_gut	0.489511
MMseqs2	phylum	L1 norm error	zymo_gut	0.387111
MMseqs2	superkingdom	L1 norm error	zymo_gut	0.09518899
MMseqs2	na	Weighted UniFrac error	zymo_gut	3.44443105716655
MMseqs2	na	Unweighted UniFrac error	zymo_gut	75.9999999161865
